# Supplementary material for: 1-[5-Acetyl-2,6-dimethyl-4-(5-phenyl-1H-pyrazol-3-yl)-1,4-dihydro­pyridin-3-yl]ethanone monohydrate
Source: Acta Crystallogr Sect E Struct Rep Online. 2012 Oct 20;68(Pt 11):o3156–7. doi: 10.1107/S1600536812042614 (PMC3515252; doi:10.1107/S1600536812042614)
Supplement: Supplementary file 1 [file e-68-o3156-sup1.cif]

##############################################################################
#                                                                            #
# This CIF contains the data in a paper accepted for publication in          #
# Acta Crystallographica Section E. It conforms to the requirements of       #
# Notes for Authors for Acta Crystallographica Section E, and has been       #
# peer reviewed under the auspices of the IUCr Commission on Journals.       #
#                                                                            #
# Full details of the Crystallographic Information File format               #
# are given in the paper "The Crystallographic Information File (CIF):       #
# a New Standard Archive File for Crystallography" by S. R. Hall, F. H.      #
# Allen and I. D. Brown [Acta Cryst. (1991), A47, 655-685].                  #
#                                                                            #
# The current version of the core CIF dictionary is obtainable from          #
# ftp://ftp.iucr.org/pub/cif_core.dic.                                       #
#                                                                            #
# Software is freely available for graphical display of the structure(s)     #
# in this CIF. For information consult the CIF software page                 #
# http://www.iucr.org/resources/cif/software.                                #
#                                                                            #
# This file may be used for bona fide research purposes within the           #
# scientific community so long as proper attribution is given to the journal # 
# article from which it was obtained.                                        #
#                                                                            #
##############################################################################
data_I
_audit_creation_method     SHELXL-97
_chemical_name_systematic
;
1-[5-Acetyl-2,6-dimethyl-4-(5-phenyl-1<i>H</i>-pyrazol-3-yl)-1,4-
dihydropyridin-3-yl]ethanone monohydrate
;
_chemical_name_common
;
;
_chemical_formula_moiety     'C20 H21 N3 O2, H2 O'
_chemical_formula_sum     'C20 H23 N3 O3'
_chemical_formula_iupac     'C20 H21 N3 O2, H2 O'
_chemical_formula_weight     353.41
_chemical_melting_point     ?
_chemical_melting_point_gt     428
_chemical_melting_point_lt     430
_symmetry_cell_setting     monoclinic
_symmetry_space_group_name_H-M     'P21/c  '
_symmetry_space_group_name_Hall     '-P 2ybc'
loop_
    _symmetry_equiv_pos_as_xyz
    'x, y, z'
    '-x, y+1/2, -z+1/2'
    '-x, -y, -z'
    'x, -y-1/2, z-1/2'
_cell_length_a     10.3516(2)
_cell_length_b     12.4352(3)
_cell_length_c     15.4101(3)
_cell_angle_alpha     90.00
_cell_angle_beta     112.7980(10)
_cell_angle_gamma     90.00
_cell_volume     1828.68(7)
_cell_formula_units_Z     4
_cell_measurement_reflns_used     8726
_cell_measurement_theta_min     2.69
_cell_measurement_theta_max     28.28
_cell_measurement_temperature     200(2)
_exptl_crystal_description     'block'
_exptl_crystal_colour     'yellow'
_exptl_crystal_size_max     0.41
_exptl_crystal_size_mid     0.34
_exptl_crystal_size_min     0.18
_exptl_crystal_density_diffrn     1.284
_exptl_crystal_density_meas     ?
_exptl_crystal_density_method     'not measured'
_exptl_crystal_F_000     752
_exptl_absorpt_coefficient_mu     0.088
_exptl_absorpt_correction_type     multi-scan
_exptl_absorpt_process_details
;
(SADABS; Bruker, 2008)
;
_exptl_absorpt_correction_T_min     0.9651
_exptl_absorpt_correction_T_max     0.9844
_exptl_special_details     ?
_diffrn_ambient_temperature     200(2)
_diffrn_radiation_type     MoK\a
_diffrn_radiation_wavelength     0.71073
_diffrn_radiation_source     'fine-focus sealed tube'
_diffrn_radiation_monochromator     graphite
_diffrn_measurement_device_type     'Bruker APEXII CCD'
_diffrn_measurement_device     ?
_diffrn_measurement_method     '\f and \w scans'
_diffrn_reflns_number     17882
_diffrn_reflns_av_R_equivalents     0.0149
_diffrn_reflns_av_sigmaI/netI     0.0146
_diffrn_reflns_theta_min     2.13
_diffrn_reflns_theta_max     28.36
_diffrn_reflns_theta_full     28.36
_diffrn_measured_fraction_theta_max     0.997
_diffrn_measured_fraction_theta_full     0.997
_diffrn_reflns_limit_h_min     -13
_diffrn_reflns_limit_h_max     13
_diffrn_reflns_limit_k_min     -14
_diffrn_reflns_limit_k_max     16
_diffrn_reflns_limit_l_min     -20
_diffrn_reflns_limit_l_max     20
_refine_special_details
;
;
_reflns_number_total     4559
_reflns_number_gt     3849
_reflns_threshold_expression     >2sigma(I)
_refine_ls_structure_factor_coef     Fsqd
_refine_ls_matrix_type     full
_refine_ls_R_factor_all     0.0479
_refine_ls_R_factor_gt     0.0398
_refine_ls_wR_factor_gt     0.1074
_refine_ls_wR_factor_ref     0.1138
_refine_ls_goodness_of_fit_ref     1.040
_refine_ls_restrained_S_all     1.040
_refine_ls_number_reflns     4559
_refine_ls_number_parameters     255
_refine_ls_number_restraints     0
_refine_ls_hydrogen_treatment     mixed
_refine_ls_weighting_scheme     calc
_refine_ls_weighting_details
         'calc w=1/[\s^2^(Fo^2^)+(0.0577P)^2^+0.5735P] where P=(Fo^2^+2Fc^2^)/3'
_atom_sites_solution_hydrogens     geom
_atom_sites_solution_primary     direct
_atom_sites_solution_secondary     difmap
_refine_ls_shift/su_max     0.000
_refine_ls_shift/su_mean     0.000
_refine_diff_density_max     0.299
_refine_diff_density_min     -0.214
_refine_ls_extinction_method     none
_refine_ls_extinction_coef     ?
_refine_ls_abs_structure_Flack     ?
loop_
    _atom_type_symbol
    _atom_type_description
    _atom_type_scat_dispersion_real
    _atom_type_scat_dispersion_imag
    _atom_type_scat_source
    'C' 'C' 0.0033 0.0016
                         'International Tables Vol C Tables 4.2.6.8 and 6.1.1.4'
    'H' 'H' 0.0000 0.0000
                         'International Tables Vol C Tables 4.2.6.8 and 6.1.1.4'
    'N' 'N' 0.0061 0.0033
                         'International Tables Vol C Tables 4.2.6.8 and 6.1.1.4'
    'O' 'O' 0.0106 0.0060
                         'International Tables Vol C Tables 4.2.6.8 and 6.1.1.4'
_computing_data_collection     'APEX2 (Bruker, 2010)'
_computing_cell_refinement     'SAINT (Bruker, 2010)'
_computing_data_reduction     'SAINT (Bruker, 2010)'
_computing_structure_solution     'SHELXS97 (Sheldrick, 2008)'
_computing_structure_refinement     'SHELXL97 (Sheldrick, 2008)'
_computing_molecular_graphics
     'ORTEPIII (Farrugia, 1997) and <i>Mercury</i> (Macrae <i>et al.</i>, 2008)'
_computing_publication_material
                            'SHELXL97 (Sheldrick, 2008) and PLATON (Spek, 2009)'
loop_
    _atom_site_type_symbol
    _atom_site_label
    _atom_site_fract_x
    _atom_site_fract_y
    _atom_site_fract_z
    _atom_site_U_iso_or_equiv
    _atom_site_adp_type
    _atom_site_calc_flag
    _atom_site_refinement_flags
    _atom_site_occupancy
    _atom_site_symmetry_multiplicity
    _atom_site_disorder_assembly
    _atom_site_disorder_group
    O O1 -0.05984(10) 0.17652(9) 0.56849(7) 0.0425(2) Uani d . 1 1 . .
    O O2 0.51356(9) 0.21848(9) 0.56375(7) 0.0427(2) Uani d . 1 1 . .
    O O3 0.79358(10) 0.22697(7) 0.16165(6) 0.0315(2) Uani d . 1 1 . .
    N N1 0.08635(11) 0.45919(8) 0.30709(7) 0.0313(2) Uani d . 1 1 . .
    N N2 0.16757(11) 0.51591(8) 0.38313(7) 0.0282(2) Uani d . 1 1 . .
    N N3 0.08322(10) 0.08888(8) 0.35769(6) 0.0246(2) Uani d . 1 1 . .
    C C1 0.31972(13) 0.50359(9) 0.54994(8) 0.0277(2) Uani d . 1 1 . .
    C C2 0.26550(17) 0.58840(11) 0.58442(9) 0.0411(3) Uani d . 1 1 . .
    H H2 0.1723 0.6121 0.5501 0.049 Uiso calc R 1 1 . .
    C C3 0.3462(2) 0.63860(12) 0.66841(10) 0.0515(4) Uani d . 1 1 . .
    H H3A 0.3079 0.6960 0.6915 0.062 Uiso calc R 1 1 . .
    C C4 0.4812(2) 0.60560(14) 0.71812(10) 0.0546(4) Uani d . 1 1 . .
    H H4 0.5368 0.6403 0.7754 0.066 Uiso calc R 1 1 . .
    C C5 0.53562(17) 0.52211(18) 0.68471(11) 0.0608(5) Uani d . 1 1 . .
    H H5 0.6292 0.4994 0.7192 0.073 Uiso calc R 1 1 . .
    C C6 0.45549(14) 0.47036(14) 0.60104(10) 0.0439(3) Uani d . 1 1 . .
    H H6 0.4941 0.4122 0.5791 0.053 Uiso calc R 1 1 . .
    C C7 0.23241(11) 0.45289(9) 0.45943(8) 0.0240(2) Uani d . 1 1 . .
    C C8 0.19044(11) 0.34797(9) 0.43179(7) 0.0216(2) Uani d . 1 1 . .
    C C9 0.09862(13) 0.35805(9) 0.33685(8) 0.0285(2) Uani d . 1 1 . .
    H H9 0.0509 0.2992 0.2985 0.034 Uiso calc R 1 1 . .
    C C10 0.22607(10) 0.24440(8) 0.48768(7) 0.0204(2) Uani d . 1 1 . .
    H H10 0.2897 0.2617 0.5539 0.025 Uiso calc R 1 1 . .
    C C11 0.30207(11) 0.16707(9) 0.44653(7) 0.0219(2) Uani d . 1 1 . .
    C C12 0.22486(11) 0.09714(9) 0.37820(7) 0.0233(2) Uani d . 1 1 . .
    C C13 0.02198(11) 0.12349(9) 0.41735(7) 0.0232(2) Uani d . 1 1 . .
    C C14 0.09434(11) 0.19160(9) 0.48922(7) 0.0221(2) Uani d . 1 1 . .
    C C15 0.04407(12) 0.21902(9) 0.56260(8) 0.0262(2) Uani d . 1 1 . .
    C C16 0.12422(15) 0.30098(12) 0.63511(9) 0.0382(3) Uani d . 1 1 . .
    H H16A 0.1371 0.3661 0.6035 0.057 Uiso calc R 1 1 . .
    H H16B 0.2160 0.2715 0.6749 0.057 Uiso calc R 1 1 . .
    H H16C 0.0718 0.3188 0.6742 0.057 Uiso calc R 1 1 . .
    C C17 0.45534(12) 0.17368(9) 0.48711(8) 0.0275(2) Uani d . 1 1 . .
    C C18 0.54636(14) 0.12884(13) 0.43963(10) 0.0403(3) Uani d . 1 1 . .
    H H18A 0.5101 0.1522 0.3738 0.061 Uiso calc R 1 1 . .
    H H18B 0.5457 0.0501 0.4423 0.061 Uiso calc R 1 1 . .
    H H18C 0.6425 0.1550 0.4719 0.061 Uiso calc R 1 1 . .
    C C19 -0.12248(12) 0.07969(11) 0.39365(9) 0.0327(3) Uani d . 1 1 . .
    H H19A -0.1567 0.0476 0.3307 0.049 Uiso calc R 1 1 . .
    H H19B -0.1853 0.1381 0.3949 0.049 Uiso calc R 1 1 . .
    H H19C -0.1199 0.0247 0.4399 0.049 Uiso calc R 1 1 . .
    C C20 0.27302(13) 0.02042(10) 0.32129(9) 0.0320(3) Uani d . 1 1 . .
    H H20A 0.1915 -0.0152 0.2742 0.048 Uiso calc R 1 1 . .
    H H20B 0.3352 -0.0337 0.3631 0.048 Uiso calc R 1 1 . .
    H H20C 0.3237 0.0603 0.2895 0.048 Uiso calc R 1 1 . .
    H H3 0.0349(17) 0.0442(14) 0.3127(12) 0.041(4) Uiso d . 1 1 . .
    H H2A 0.1834(19) 0.5891(15) 0.3761(12) 0.052(5) Uiso d . 1 1 . .
    H H3B 0.708(2) 0.2444(15) 0.1288(13) 0.052(5) Uiso d . 1 1 . .
    H H3C 0.8389(19) 0.2649(16) 0.1352(12) 0.051(5) Uiso d . 1 1 . .
loop_
    _atom_site_aniso_label
    _atom_site_aniso_U_11
    _atom_site_aniso_U_22
    _atom_site_aniso_U_33
    _atom_site_aniso_U_12
    _atom_site_aniso_U_13
    _atom_site_aniso_U_23
    O1 0.0411(5) 0.0483(6) 0.0488(6) -0.0131(4) 0.0291(4) -0.0137(4)
    O2 0.0226(4) 0.0535(6) 0.0444(5) 0.0012(4) 0.0046(4) -0.0123(5)
    O3 0.0288(4) 0.0270(5) 0.0379(5) 0.0030(3) 0.0118(4) 0.0019(3)
    N1 0.0339(5) 0.0258(5) 0.0265(5) 0.0009(4) 0.0034(4) 0.0030(4)
    N2 0.0321(5) 0.0202(5) 0.0278(5) -0.0003(4) 0.0068(4) 0.0030(4)
    N3 0.0256(5) 0.0228(5) 0.0229(4) -0.0016(4) 0.0066(4) -0.0041(3)
    C1 0.0336(6) 0.0220(5) 0.0258(5) -0.0059(4) 0.0098(4) 0.0007(4)
    C2 0.0586(9) 0.0276(7) 0.0334(6) 0.0049(6) 0.0137(6) -0.0011(5)
    C3 0.0906(13) 0.0282(7) 0.0366(7) -0.0079(7) 0.0256(8) -0.0070(6)
    C4 0.0712(11) 0.0577(10) 0.0309(6) -0.0320(9) 0.0153(7) -0.0133(7)
    C5 0.0375(8) 0.0912(14) 0.0410(8) -0.0132(8) 0.0014(6) -0.0141(9)
    C6 0.0315(6) 0.0564(9) 0.0376(7) -0.0012(6) 0.0065(5) -0.0101(6)
    C7 0.0239(5) 0.0216(5) 0.0254(5) 0.0004(4) 0.0084(4) 0.0013(4)
    C8 0.0214(5) 0.0197(5) 0.0227(5) 0.0011(4) 0.0072(4) 0.0007(4)
    C9 0.0317(6) 0.0227(6) 0.0250(5) 0.0000(4) 0.0043(4) 0.0006(4)
    C10 0.0202(5) 0.0187(5) 0.0204(4) 0.0003(4) 0.0055(4) -0.0001(4)
    C11 0.0225(5) 0.0197(5) 0.0234(5) 0.0029(4) 0.0087(4) 0.0029(4)
    C12 0.0267(5) 0.0196(5) 0.0227(5) 0.0046(4) 0.0087(4) 0.0034(4)
    C13 0.0230(5) 0.0207(5) 0.0247(5) 0.0006(4) 0.0080(4) 0.0022(4)
    C14 0.0223(5) 0.0205(5) 0.0228(5) 0.0008(4) 0.0080(4) 0.0012(4)
    C15 0.0273(5) 0.0251(6) 0.0271(5) 0.0015(4) 0.0116(4) -0.0003(4)
    C16 0.0427(7) 0.0440(8) 0.0337(6) -0.0104(6) 0.0212(5) -0.0139(5)
    C17 0.0238(5) 0.0244(6) 0.0333(6) 0.0033(4) 0.0101(4) 0.0046(4)
    C18 0.0289(6) 0.0501(8) 0.0464(7) 0.0014(6) 0.0195(6) -0.0014(6)
    C19 0.0261(6) 0.0351(7) 0.0352(6) -0.0075(5) 0.0100(5) -0.0066(5)
    C20 0.0347(6) 0.0287(6) 0.0321(6) 0.0065(5) 0.0123(5) -0.0054(5)
_geom_special_details
;
;
loop_
    _geom_bond_atom_site_label_1
    _geom_bond_atom_site_label_2
    _geom_bond_site_symmetry_2
    _geom_bond_distance
    _geom_bond_publ_flag
    O1 C15 . 1.2329(15) ?
    O2 C17 . 1.2316(15) ?
    O3 H3B . 0.86(2) ?
    O3 H3C . 0.87(2) ?
    N1 C9 . 1.3279(16) ?
    N1 N2 . 1.3468(14) ?
    N2 C7 . 1.3549(14) ?
    N2 H2A . 0.938(19) ?
    N3 C13 . 1.3726(14) ?
    N3 C12 . 1.3788(15) ?
    N3 H3 . 0.878(17) ?
    C1 C6 . 1.3814(18) ?
    C1 C2 . 1.3931(18) ?
    C1 C7 . 1.4775(15) ?
    C2 C3 . 1.387(2) ?
    C2 H2 . 0.9500 ?
    C3 C4 . 1.371(3) ?
    C3 H3A . 0.9500 ?
    C4 C5 . 1.373(3) ?
    C4 H4 . 0.9500 ?
    C5 C6 . 1.391(2) ?
    C5 H5 . 0.9500 ?
    C6 H6 . 0.9500 ?
    C7 C8 . 1.3888(15) ?
    C8 C9 . 1.4079(14) ?
    C8 C10 . 1.5133(14) ?
    C9 H9 . 0.9500 ?
    C10 C14 . 1.5219(14) ?
    C10 C11 . 1.5272(14) ?
    C10 H10 . 1.0000 ?
    C11 C12 . 1.3608(15) ?
    C11 C17 . 1.4649(15) ?
    C12 C20 . 1.5055(15) ?
    C13 C14 . 1.3646(15) ?
    C13 C19 . 1.4977(15) ?
    C14 C15 . 1.4565(15) ?
    C15 C16 . 1.5025(16) ?
    C16 H16A . 0.9800 ?
    C16 H16B . 0.9800 ?
    C16 H16C . 0.9800 ?
    C17 C18 . 1.5060(17) ?
    C18 H18A . 0.9800 ?
    C18 H18B . 0.9800 ?
    C18 H18C . 0.9800 ?
    C19 H19A . 0.9800 ?
    C19 H19B . 0.9800 ?
    C19 H19C . 0.9800 ?
    C20 H20A . 0.9800 ?
    C20 H20B . 0.9800 ?
    C20 H20C . 0.9800 ?
loop_
    _geom_angle_atom_site_label_1
    _geom_angle_atom_site_label_2
    _geom_angle_atom_site_label_3
    _geom_angle_site_symmetry_1
    _geom_angle_site_symmetry_3
    _geom_angle
    _geom_angle_publ_flag
    H3B O3 H3C . . 102.1(16) ?
    C9 N1 N2 . . 104.58(9) ?
    N1 N2 C7 . . 112.61(10) ?
    N1 N2 H2A . . 119.0(11) ?
    C7 N2 H2A . . 127.7(11) ?
    C13 N3 C12 . . 123.31(9) ?
    C13 N3 H3 . . 117.2(11) ?
    C12 N3 H3 . . 117.3(11) ?
    C6 C1 C2 . . 118.71(12) ?
    C6 C1 C7 . . 121.70(11) ?
    C2 C1 C7 . . 119.58(11) ?
    C3 C2 C1 . . 120.69(15) ?
    C3 C2 H2 . . 119.7 ?
    C1 C2 H2 . . 119.7 ?
    C4 C3 C2 . . 120.12(15) ?
    C4 C3 H3A . . 119.9 ?
    C2 C3 H3A . . 119.9 ?
    C3 C4 C5 . . 119.63(13) ?
    C3 C4 H4 . . 120.2 ?
    C5 C4 H4 . . 120.2 ?
    C4 C5 C6 . . 120.89(16) ?
    C4 C5 H5 . . 119.6 ?
    C6 C5 H5 . . 119.6 ?
    C1 C6 C5 . . 119.96(15) ?
    C1 C6 H6 . . 120.0 ?
    C5 C6 H6 . . 120.0 ?
    N2 C7 C8 . . 106.64(9) ?
    N2 C7 C1 . . 119.24(10) ?
    C8 C7 C1 . . 134.00(10) ?
    C7 C8 C9 . . 103.89(9) ?
    C7 C8 C10 . . 130.29(9) ?
    C9 C8 C10 . . 125.78(10) ?
    N1 C9 C8 . . 112.27(10) ?
    N1 C9 H9 . . 123.9 ?
    C8 C9 H9 . . 123.9 ?
    C8 C10 C14 . . 110.72(8) ?
    C8 C10 C11 . . 110.53(8) ?
    C14 C10 C11 . . 110.10(8) ?
    C8 C10 H10 . . 108.5 ?
    C14 C10 H10 . . 108.5 ?
    C11 C10 H10 . . 108.5 ?
    C12 C11 C17 . . 125.48(10) ?
    C12 C11 C10 . . 118.75(9) ?
    C17 C11 C10 . . 115.75(9) ?
    C11 C12 N3 . . 118.60(10) ?
    C11 C12 C20 . . 128.90(10) ?
    N3 C12 C20 . . 112.46(10) ?
    C14 C13 N3 . . 119.18(10) ?
    C14 C13 C19 . . 127.29(10) ?
    N3 C13 C19 . . 113.53(10) ?
    C13 C14 C15 . . 121.77(10) ?
    C13 C14 C10 . . 117.93(9) ?
    C15 C14 C10 . . 120.19(9) ?
    O1 C15 C14 . . 122.76(11) ?
    O1 C15 C16 . . 118.82(10) ?
    C14 C15 C16 . . 118.41(10) ?
    C15 C16 H16A . . 109.5 ?
    C15 C16 H16B . . 109.5 ?
    H16A C16 H16B . . 109.5 ?
    C15 C16 H16C . . 109.5 ?
    H16A C16 H16C . . 109.5 ?
    H16B C16 H16C . . 109.5 ?
    O2 C17 C11 . . 118.77(11) ?
    O2 C17 C18 . . 117.87(11) ?
    C11 C17 C18 . . 123.36(11) ?
    C17 C18 H18A . . 109.5 ?
    C17 C18 H18B . . 109.5 ?
    H18A C18 H18B . . 109.5 ?
    C17 C18 H18C . . 109.5 ?
    H18A C18 H18C . . 109.5 ?
    H18B C18 H18C . . 109.5 ?
    C13 C19 H19A . . 109.5 ?
    C13 C19 H19B . . 109.5 ?
    H19A C19 H19B . . 109.5 ?
    C13 C19 H19C . . 109.5 ?
    H19A C19 H19C . . 109.5 ?
    H19B C19 H19C . . 109.5 ?
    C12 C20 H20A . . 109.5 ?
    C12 C20 H20B . . 109.5 ?
    H20A C20 H20B . . 109.5 ?
    C12 C20 H20C . . 109.5 ?
    H20A C20 H20C . . 109.5 ?
    H20B C20 H20C . . 109.5 ?
loop_
    _geom_torsion_atom_site_label_1
    _geom_torsion_atom_site_label_2
    _geom_torsion_atom_site_label_3
    _geom_torsion_atom_site_label_4
    _geom_torsion_site_symmetry_1
    _geom_torsion_site_symmetry_2
    _geom_torsion_site_symmetry_3
    _geom_torsion_site_symmetry_4
    _geom_torsion
    _geom_torsion_publ_flag
    C9 N1 N2 C7 . . . . 1.05(14) ?
    C6 C1 C2 C3 . . . . 0.0(2) ?
    C7 C1 C2 C3 . . . . -178.86(13) ?
    C1 C2 C3 C4 . . . . 0.5(2) ?
    C2 C3 C4 C5 . . . . -0.5(2) ?
    C3 C4 C5 C6 . . . . -0.1(3) ?
    C2 C1 C6 C5 . . . . -0.6(2) ?
    C7 C1 C6 C5 . . . . 178.25(14) ?
    C4 C5 C6 C1 . . . . 0.7(3) ?
    N1 N2 C7 C8 . . . . -0.31(13) ?
    N1 N2 C7 C1 . . . . -176.91(10) ?
    C6 C1 C7 N2 . . . . -128.63(13) ?
    C2 C1 C7 N2 . . . . 50.24(16) ?
    C6 C1 C7 C8 . . . . 55.9(2) ?
    C2 C1 C7 C8 . . . . -125.23(15) ?
    N2 C7 C8 C9 . . . . -0.53(12) ?
    C1 C7 C8 C9 . . . . 175.35(13) ?
    N2 C7 C8 C10 . . . . -178.25(10) ?
    C1 C7 C8 C10 . . . . -2.4(2) ?
    N2 N1 C9 C8 . . . . -1.40(14) ?
    C7 C8 C9 N1 . . . . 1.23(14) ?
    C10 C8 C9 N1 . . . . 179.10(10) ?
    C7 C8 C10 C14 . . . . 119.14(12) ?
    C9 C8 C10 C14 . . . . -58.14(14) ?
    C7 C8 C10 C11 . . . . -118.59(12) ?
    C9 C8 C10 C11 . . . . 64.13(14) ?
    C8 C10 C11 C12 . . . . -89.60(11) ?
    C14 C10 C11 C12 . . . . 33.04(13) ?
    C8 C10 C11 C17 . . . . 91.88(11) ?
    C14 C10 C11 C17 . . . . -145.49(9) ?
    C17 C11 C12 N3 . . . . 169.86(10) ?
    C10 C11 C12 N3 . . . . -8.51(15) ?
    C17 C11 C12 C20 . . . . -7.34(18) ?
    C10 C11 C12 C20 . . . . 174.29(10) ?
    C13 N3 C12 C11 . . . . -18.40(16) ?
    C13 N3 C12 C20 . . . . 159.25(10) ?
    C12 N3 C13 C14 . . . . 16.24(16) ?
    C12 N3 C13 C19 . . . . -163.95(10) ?
    N3 C13 C14 C15 . . . . -171.08(10) ?
    C19 C13 C14 C15 . . . . 9.13(18) ?
    N3 C13 C14 C10 . . . . 12.63(15) ?
    C19 C13 C14 C10 . . . . -167.15(11) ?
    C8 C10 C14 C13 . . . . 87.54(12) ?
    C11 C10 C14 C13 . . . . -34.99(13) ?
    C8 C10 C14 C15 . . . . -88.80(11) ?
    C11 C10 C14 C15 . . . . 148.67(10) ?
    C13 C14 C15 O1 . . . . 5.77(18) ?
    C10 C14 C15 O1 . . . . -178.02(11) ?
    C13 C14 C15 C16 . . . . -175.47(11) ?
    C10 C14 C15 C16 . . . . 0.73(16) ?
    C12 C11 C17 O2 . . . . -160.83(12) ?
    C10 C11 C17 O2 . . . . 17.58(16) ?
    C12 C11 C17 C18 . . . . 19.51(18) ?
    C10 C11 C17 C18 . . . . -162.08(11) ?
loop_
    _geom_hbond_atom_site_label_D
    _geom_hbond_atom_site_label_H
    _geom_hbond_atom_site_label_A
    _geom_hbond_site_symmetry_A
    _geom_hbond_distance_DH
    _geom_hbond_distance_HA
    _geom_hbond_distance_DA
    _geom_hbond_angle_DHA
    N2 H2A O3 2_655 0.938(19) 1.855(19) 2.7822(14) 169.1(16)
    N3 H3 N1 2_545 0.878(17) 2.075(17) 2.9454(13) 171.1(15)
    O3 H3B O2 4_565 0.86(2) 1.92(2) 2.7838(13) 175.8(17)
    O3 H3C O1 4_665 0.87(2) 1.88(2) 2.7372(14) 169.8(18)
    C6 H6 O2 . 0.95 2.44 3.282(2) 148.1
    C10 H10 O2 . 1.00 2.33 2.7624(13) 105.3
_iucr_refine_instructions_details
;
TITL ca061_s in P2(1)/n          New: P21/c
CELL  0.71073   10.3516   12.4352   15.4101    90.000   112.798    90.000
ZERR  4           0.0002    0.0003    0.0003     0.000     0.001     0.000
LATT   1
SYMM             - X ,    0.50000 + Y ,    0.50000 - Z
SFAC  C  H  N  O
UNIT 80 92 12 12
ACTA
BOND $H
CONF
HTAB
TEMP -73
EQIV $1 1-x,1/2+y,1/2-z
EQIV $2 -x,-1/2+y,1/2-z
EQIV $3 x,1/2-y,-1/2+z
EQIV $4 1+x,1/2-y,-1/2+z
HTAB N2   O3_$1
HTAB N3   N1_$2
HTAB O3   O2_$3
HTAB O3   O1_$4
HTAB C6   O2
HTAB C10  O2
MPLA C1 C2 C3 C4 C5 C6
MPLA C7 C8 C9 N1 N2
MPLA C10 C11 C12 N3 C13 C14
MPLA C7 C8 C9 N1 N2
FMAP 2
L.S. 10
PLAN -5
WGHT    0.057700    0.573500
FVAR       0.17235
O1    4   -0.059836    0.176517    0.568487    11.00000    0.04105    0.04825 =
         0.04885   -0.01369    0.02909   -0.01314
O2    4    0.513562    0.218479    0.563747    11.00000    0.02255    0.05346 =
         0.04436   -0.01234    0.00458    0.00122
O3    4    0.793582    0.226965    0.161649    11.00000    0.02877    0.02699 =
         0.03791    0.00185    0.01185    0.00296
N1    3    0.086348    0.459194    0.307092    11.00000    0.03392    0.02583 =
         0.02650    0.00295    0.00339    0.00086
N2    3    0.167568    0.515913    0.383126    11.00000    0.03208    0.02023 =
         0.02781    0.00299    0.00676   -0.00027
N3    3    0.083221    0.088877    0.357689    11.00000    0.02563    0.02279 =
         0.02293   -0.00409    0.00664   -0.00165
C1    1    0.319723    0.503591    0.549943    11.00000    0.03357    0.02205 =
         0.02577    0.00074    0.00975   -0.00591
C2    1    0.265498    0.588395    0.584422    11.00000    0.05858    0.02756 =
         0.03336   -0.00113    0.01370    0.00492
AFIX  43
H2    2    0.172274    0.612100    0.550068    11.00000   -1.20000
AFIX   0
C3    1    0.346219    0.638599    0.668410    11.00000    0.09062    0.02816 =
         0.03664   -0.00698    0.02557   -0.00789
AFIX  43
H3A   2    0.307851    0.695950    0.691501    11.00000   -1.20000
AFIX   0
C4    1    0.481216    0.605596    0.718123    11.00000    0.07120    0.05766 =
         0.03091   -0.01334    0.01530   -0.03199
AFIX  43
H4    2    0.536829    0.640295    0.775382    11.00000   -1.20000
AFIX   0
C5    1    0.535619    0.522111    0.684708    11.00000    0.03750    0.09116 =
         0.04104   -0.01405    0.00138   -0.01323
AFIX  43
H5    2    0.629245    0.499368    0.719183    11.00000   -1.20000
AFIX   0
C6    1    0.455490    0.470360    0.601038    11.00000    0.03147    0.05640 =
         0.03764   -0.01007    0.00654   -0.00117
AFIX  43
H6    2    0.494120    0.412207    0.579060    11.00000   -1.20000
AFIX   0
C7    1    0.232405    0.452885    0.459432    11.00000    0.02391    0.02164 =
         0.02540    0.00129    0.00840    0.00040
C8    1    0.190444    0.347970    0.431794    11.00000    0.02142    0.01968 =
         0.02266    0.00069    0.00725    0.00105
C9    1    0.098616    0.358047    0.336852    11.00000    0.03165    0.02275 =
         0.02497    0.00059    0.00431   -0.00002
AFIX  43
H9    2    0.050894    0.299222    0.298473    11.00000   -1.20000
AFIX   0
C10   1    0.226070    0.244403    0.487678    11.00000    0.02016    0.01867 =
         0.02037   -0.00008    0.00552    0.00026
AFIX  13
H10   2    0.289723    0.261661    0.553878    11.00000   -1.20000
AFIX   0
C11   1    0.302073    0.167073    0.446533    11.00000    0.02250    0.01969 =
         0.02342    0.00293    0.00871    0.00289
C12   1    0.224860    0.097136    0.378204    11.00000    0.02673    0.01963 =
         0.02265    0.00338    0.00870    0.00460
C13   1    0.021984    0.123489    0.417349    11.00000    0.02299    0.02068 =
         0.02468    0.00224    0.00796    0.00057
C14   1    0.094336    0.191603    0.489217    11.00000    0.02231    0.02049 =
         0.02278    0.00124    0.00797    0.00081
C15   1    0.044071    0.219017    0.562596    11.00000    0.02730    0.02509 =
         0.02713   -0.00025    0.01161    0.00149
C16   1    0.124219    0.300983    0.635112    11.00000    0.04267    0.04401 =
         0.03370   -0.01386    0.02118   -0.01040
AFIX 137
H16A  2    0.137143    0.366079    0.603536    11.00000   -1.50000
H16B  2    0.215962    0.271526    0.674853    11.00000   -1.50000
H16C  2    0.071827    0.318804    0.674247    11.00000   -1.50000
AFIX   0
C17   1    0.455337    0.173675    0.487107    11.00000    0.02384    0.02436 =
         0.03329    0.00460    0.01007    0.00328
C18   1    0.546355    0.128843    0.439629    11.00000    0.02895    0.05015 =
         0.04636   -0.00139    0.01945    0.00135
AFIX 137
H18A  2    0.510148    0.152199    0.373757    11.00000   -1.50000
H18B  2    0.545657    0.050115    0.442289    11.00000   -1.50000
H18C  2    0.642490    0.155042    0.471945    11.00000   -1.50000
AFIX   0
C19   1   -0.122480    0.079686    0.393648    11.00000    0.02605    0.03506 =
         0.03523   -0.00665    0.01004   -0.00747
AFIX 137
H19A  2   -0.156702    0.047572    0.330671    11.00000   -1.50000
H19B  2   -0.185316    0.138080    0.394893    11.00000   -1.50000
H19C  2   -0.119948    0.024746    0.439874    11.00000   -1.50000
AFIX   0
C20   1    0.273021    0.020423    0.321295    11.00000    0.03468    0.02869 =
         0.03215   -0.00535    0.01226    0.00647
AFIX 137
H20A  2    0.191509   -0.015248    0.274238    11.00000   -1.50000
H20B  2    0.335170   -0.033683    0.363099    11.00000   -1.50000
H20C  2    0.323736    0.060265    0.289503    11.00000   -1.50000
AFIX   0
H3    2    0.034869    0.044172    0.312718    11.00000    0.04137
H2A   2    0.183388    0.589064    0.376054    11.00000    0.05220
H3B   2    0.707579    0.244429    0.128767    11.00000    0.05190
H3C   2    0.838891    0.264894    0.135226    11.00000    0.05101
HKLF 4 1  1.0000  0.0000  0.0000  0.0000 -1.0000  0.0000 -1.0000  0.0000 -1.0000
REM  ca061_s in P2(1)/n          New: P21/c
REM R1 =  0.0398 for   3849 Fo > 4sig(Fo)  and  0.0479 for all   4559 data
REM    255 parameters refined using      0 restraints
END
;
data_global
_journal_date_recd_electronic     2012-10-10
_journal_date_accepted     2012-10-11
_journal_name_full     'Acta Crystallographica, Section E'
_journal_year     2012
_journal_volume     68
_journal_issue     11
_journal_page_first     o3156
_journal_page_last     o3157
_journal_paper_category     QO
_journal_paper_doi     10.1107/S1600536812042614
_journal_coeditor_code     HG5260
_publ_contact_author_name     'Dr Richard Betz'
_publ_contact_author_address
;
Department of Chemistry
Nelson Mandela Metropolitan University
Summerstrand Campus (South)
University Way
Summerstrand
PO Box 77000
Port Elizabeth
6031
South Africa
;
_publ_contact_author_email     'richard.betz@webmail.co.za'
_publ_contact_author_fax     '+27-41-504-4236'
_publ_contact_author_phone     '+27-41-504-4285'
_publ_section_title
;\
1-[5-Acetyl-2,6-dimethyl-4-(5-phenyl-1<i>H</i>-pyrazol-3-yl)-1,4-\
dihydropyridin-3-yl]ethanone monohydrate
;
loop_
    _publ_author_name
    _publ_author_address
    'Islor, Arun M.'
;
National Institute of Technology-Karnataka
Department of Chemistry
Organic Chemistry Laboratory
Surathkal
Mangalore 575 025
India
;
    'Malladi, Shridhar'
;
National Institute of Technology-Karnataka
Department of Chemistry
Organic Chemistry Laboratory
Surathkal
Mangalore 575 025
India
;
    'Sundershan, S.'
;
UAS Hebbal
Veterinary College
Department of Microbiology
Bangalore 24
India
;
    'Gerber, Thomas'
;
Nelson Mandela Metropolitan University
Summerstrand Campus
Department of Chemistry
University Way
Summerstrand
PO Box 77000
Port Elizabeth
6031
South Africa
;
    'Hosten, Eric'
;
Nelson Mandela Metropolitan University
Summerstrand Campus
Department of Chemistry
University Way
Summerstrand
PO Box 77000
Port Elizabeth
6031
South Africa
;
    'Betz, Richard'
;
Nelson Mandela Metropolitan University
Summerstrand Campus
Department of Chemistry
University Way
Summerstrand
PO Box 77000
Port Elizabeth
6031
South Africa
;
