# Supplementary material for: 1-[5-Acetyl-2,6-dimethyl-4-(5-phenyl-1H-pyrazol-3-yl)-1,4-dihydro­pyridin-3-yl]ethanone monohydrate
Source: Acta Crystallogr Sect E Struct Rep Online. 2012 Oct 20;68(Pt 11):o3156–7. doi: 10.1107/S1600536812042614 (PMC3515252; doi:10.1107/S1600536812042614)
Supplement: Supplementary file 3 [file e-68-o3156-Isup3.hkl]

# 
# h,k,l, Fc-squared, Fo-squared, sigma(Fo-squared) and status flag 
# 
data_I
_shelx_title ' ca061_s in P2(1)/n          New: P21/c' 
_shelx_refln_list_code          4 
_shelx_F_calc_maximum      186.48 
_exptl_crystal_F_000       752.00 
_reflns_d_resolution_high  0.7482 
 
loop_ 
 _symmetry_equiv_pos_as_xyz 
 'x, y, z' 
 '-x, y+1/2, -z+1/2' 
 '-x, -y, -z' 
 'x, -y-1/2, z-1/2' 
 
_cell_length_a    10.3516 
_cell_length_b    12.4352 
_cell_length_c    15.4101 
_cell_angle_alpha  90.000 
_cell_angle_beta  112.798 
_cell_angle_gamma  90.000 
 
_shelx_F_squared_multiplier     1.000 
 
loop_ 
 _refln_index_h 
 _refln_index_k 
 _refln_index_l 
 _refln_F_squared_calc 
 _refln_F_squared_meas 
 _refln_F_squared_sigma 
 _refln_observed_status 
   1   0   0     2808.17     2107.48     34.68 o 
   2   0   0      403.73      459.14      3.01 o 
   3   0   0    10669.61    10533.36     68.92 o 
   4   0   0     3204.41     3321.53     42.86 o 
   5   0   0     3728.94     3919.19     33.57 o 
   6   0   0      128.40      158.15      2.40 o 
   7   0   0     1307.68     1469.63     13.39 o 
   8   0   0      288.02      248.97      4.00 o 
   9   0   0      382.68      309.73      4.76 o 
  10   0   0       30.95       33.33      1.90 o 
  11   0   0       34.99       32.57      2.01 o 
  12   0   0       86.25       93.93      3.09 o 
   1   1   0     2470.73     2205.55     80.89 o 
   2   1   0     4535.48     4282.75     19.10 o 
   3   1   0      518.39      472.92      2.32 o 
   4   1   0     1042.88     1099.46      6.94 o 
   5   1   0      318.84      364.40      2.73 o 
   6   1   0        5.54        6.83      0.57 o 
   7   1   0      233.32      240.20      2.22 o 
   8   1   0       11.87       12.75      0.83 o 
   9   1   0       62.07       57.06      1.48 o 
  10   1   0      120.73      116.58      2.10 o 
  11   1   0       16.92       18.80      1.25 o 
  12   1   0       21.70       22.38      2.52 o 
   0   2   0       57.81       35.59      0.73 o 
   1   2   0     1291.98     1249.62      8.22 o 
   2   2   0      728.46      745.67      4.77 o 
   3   2   0       40.42       53.90      0.49 o 
   4   2   0      318.47      316.11      2.38 o 
   5   2   0      171.17      199.03      1.75 o 
   6   2   0       13.99       11.82      0.95 o 
   7   2   0      595.47      627.08      4.47 o 
   8   2   0        3.22        4.43      0.75 o 
   9   2   0        2.80        2.44      0.83 o 
  10   2   0      105.49      109.35      1.95 o 
  11   2   0      121.73      113.64      4.71 o 
  12   2   0       77.32       78.75      8.75 o 
   1   3   0       55.67       67.71      2.33 o 
   2   3   0      351.91      366.98      3.57 o 
   3   3   0        6.01        2.73      0.32 o 
   4   3   0        0.07       -0.24      0.42 o 
   5   3   0      750.81      836.73      4.58 o 
   6   3   0      384.38      427.30      2.82 o 
   7   3   0        6.23        2.76      0.60 o 
   8   3   0      393.30      389.37      3.24 o 
   9   3   0      166.86      160.66      2.07 o 
  10   3   0       55.04       59.74      3.03 o 
  11   3   0       15.86       14.17      1.90 o 
  12   3   0        1.22        2.27      1.77 o 
   0   4   0      252.07      261.21      2.26 o 
   1   4   0      138.09      150.21      1.36 o 
   2   4   0     1798.42     1646.35     13.97 o 
   3   4   0      572.80      597.46      3.45 o 
   4   4   0      275.69      292.63      2.23 o 
   5   4   0       23.86       18.83      0.69 o 
   6   4   0       53.13       50.66      1.39 o 
   7   4   0       48.13       40.95      1.48 o 
   8   4   0        4.99        3.60      0.89 o 
   9   4   0       30.16       24.07      1.67 o 
  10   4   0       10.22        8.09      1.67 o 
  11   4   0       86.38       78.84      4.21 o 
  12   4   0        2.55        2.29      3.53 o 
   1   5   0        5.75        5.20      0.40 o 
   2   5   0      609.00      581.18      5.51 o 
   3   5   0      164.92      157.50      2.72 o 
   4   5   0      412.74      389.29      2.76 o 
   5   5   0     1270.28     1307.43     10.57 o 
   6   5   0      119.43      117.04      2.49 o 
   7   5   0       62.83       66.80      3.03 o 
   8   5   0      116.93      128.51      3.20 o 
   9   5   0      135.04      130.28      4.54 o 
  10   5   0        0.27        1.68      1.43 o 
  11   5   0      198.39      221.41     11.11 o 
  12   5   0      111.16      119.41      6.90 o 
   0   6   0      562.72      586.59      5.17 o 
   1   6   0      172.60      169.63      1.51 o 
   2   6   0      288.27      295.72      2.82 o 
   3   6   0      461.54      472.67      6.90 o 
   4   6   0      608.74      607.83      4.02 o 
   5   6   0      268.04      252.77      5.94 o 
   6   6   0      237.85      244.12      3.27 o 
   7   6   0      375.52      361.95      4.46 o 
   8   6   0      670.72      650.79      6.98 o 
   9   6   0       25.47       19.85      1.57 o 
  10   6   0        8.20        5.56      1.49 o 
  11   6   0      210.24      224.88      4.02 o 
   1   7   0      693.03      811.21      6.38 o 
   2   7   0      287.21      294.37      2.95 o 
   3   7   0       65.68       68.95      1.60 o 
   4   7   0      201.77      201.69      2.86 o 
   5   7   0      123.90      125.06      1.70 o 
   6   7   0     1520.04     1481.66     13.48 o 
   7   7   0        4.98        6.24      1.17 o 
   8   7   0      193.25      183.67      3.15 o 
   9   7   0        0.03        1.22      1.29 o 
  10   7   0       98.73      104.65      2.88 o 
  11   7   0       69.01       87.06      2.88 o 
   0   8   0      233.77      260.65      3.47 o 
   1   8   0      431.19      411.04      3.73 o 
   2   8   0      324.11      314.83      3.64 o 
   3   8   0        0.04        0.79      0.90 o 
   4   8   0      269.02      241.60      4.04 o 
   5   8   0      597.47      571.03      4.73 o 
   6   8   0      456.88      467.46      5.13 o 
   7   8   0       12.53       13.24      1.88 o 
   8   8   0        9.86        9.54      1.30 o 
   9   8   0        5.74        3.47      1.37 o 
  10   8   0        7.92        8.03      1.57 o 
  11   8   0        0.09        0.07      2.20 o 
   1   9   0       42.16       56.48      1.32 o 
   2   9   0        9.01       10.26      0.78 o 
   3   9   0      166.17      160.12      2.71 o 
   4   9   0        7.73        8.87      1.23 o 
   5   9   0      330.18      316.15      3.11 o 
   6   9   0        1.90        3.04      0.99 o 
   7   9   0       48.45       48.80      2.00 o 
   8   9   0        8.37        9.06      1.37 o 
   9   9   0       34.54       39.70      2.00 o 
  10   9   0        2.08        3.45      1.49 o 
   0  10   0       43.85       63.29      2.74 o 
   1  10   0        8.93       16.19      0.91 o 
   2  10   0      101.41       94.32      2.34 o 
   3  10   0        0.68        1.57      1.20 o 
   4  10   0        6.09        7.90      1.23 o 
   5  10   0      218.33      198.75      2.23 o 
   6  10   0       10.89        8.40      1.02 o 
   7  10   0       22.30       21.37      1.40 o 
   8  10   0       25.05       22.03      1.79 o 
   9  10   0       28.79       30.03      1.92 o 
  10  10   0        3.74        3.57      2.97 o 
   1  11   0       40.80       30.19      1.88 o 
   2  11   0       33.22       34.11      2.73 o 
   3  11   0      158.23      140.72      6.40 o 
   4  11   0      303.23      287.51      8.75 o 
   5  11   0       44.98       44.70      6.06 o 
   6  11   0        0.13        2.11      1.17 o 
   7  11   0       99.52       96.94      2.46 o 
   8  11   0       26.82       27.33      2.24 o 
   9  11   0       80.32       76.30      3.07 o 
   0  12   0       46.49       51.85      4.71 o 
   1  12   0       13.70        7.10      1.47 o 
   2  12   0      491.45      484.05      8.45 o 
   3  12   0        0.10        0.34      2.69 o 
   4  12   0        0.09        3.03      3.03 o 
   5  12   0       18.56       14.81      3.70 o 
   6  12   0        0.01        1.25      2.69 o 
   7  12   0        3.97        3.40      1.28 o 
   8  12   0       66.28       69.24      2.49 o 
   1  13   0       36.10       37.17      2.97 o 
   2  13   0      315.29      311.46      8.25 o 
   3  13   0       46.21       42.08      4.38 o 
   4  13   0       60.96       59.59      5.05 o 
   5  13   0       82.04       84.16      6.06 o 
   6  13   0       47.84       50.16      5.05 o 
   7  13   0        0.18       -1.80      2.69 o 
   0  14   0        1.18        1.01      3.70 o 
   1  14   0        6.63        6.65      2.49 o 
   2  14   0        1.00        1.01      3.37 o 
   3  14   0        6.57        5.05      3.37 o 
   4  14   0      110.66      122.21      6.73 o 
   5  14   0        0.07       -2.02      3.37 o 
   6  14   0      117.12      133.65      7.07 o 
   1  15   0       91.94       95.53      4.76 o 
   2  15   0        0.79        3.70      3.70 o 
   3  15   0       42.25       45.45      5.05 o 
   4  15   0       19.51       13.47      4.38 o 
   5  15   0        2.47       -1.01      4.04 o 
   0  16   0       69.55       86.52      6.73 o 
   1  16   0        2.17       -1.43      2.73 o 
   2  16   0       26.73       30.97      5.05 o 
   3  16   0       44.22       52.52      5.72 o 
 -12   1   1       27.27       26.08      1.61 o 
 -11   1   1        0.06       -0.74      0.99 o 
 -10   1   1        0.04       -0.11      1.21 o 
  -9   1   1       13.13       17.48      0.96 o 
  -8   1   1        2.13        1.22      0.71 o 
  -7   1   1        0.71        1.08      0.57 o 
  -6   1   1      256.25      287.38      2.38 o 
  -5   1   1     1000.67     1063.53      6.81 o 
  -4   1   1     1039.74     1104.75      6.38 o 
  -3   1   1     3562.61     3553.21     17.20 o 
  -2   1   1    14631.29    13856.88    113.06 o 
  -1   1   1      126.88      137.60      1.36 o 
   0   1   1      123.73      138.65      2.19 o 
   1   1   1     2794.98     2720.56     12.63 o 
   2   1   1       89.48       69.65      1.29 o 
   3   1   1       91.69      122.29      1.10 o 
   4   1   1     1072.36     1058.31      5.97 o 
   5   1   1       30.52       46.77      1.00 o 
   6   1   1      109.71      124.06      1.47 o 
   7   1   1       12.16        8.15      0.71 o 
   8   1   1       82.68       85.73      1.62 o 
   9   1   1       11.68        7.96      0.96 o 
  10   1   1       13.87        6.83      1.01 o 
  11   1   1        1.03        0.67      1.05 o 
  12   1   1       45.24       57.47      3.37 o 
 -12   2   1       13.90       17.63      2.01 o 
 -11   2   1        0.43       -0.54      1.22 o 
 -10   2   1        5.55        2.25      0.91 o 
  -9   2   1       32.18       27.98      1.04 o 
  -8   2   1       79.66       80.88      1.51 o 
  -7   2   1      192.52      164.12      2.18 o 
  -6   2   1        2.11       -0.50      0.53 o 
  -5   2   1      486.00      511.82      3.22 o 
  -4   2   1      797.39      983.22      4.96 o 
  -3   2   1     1946.50     1957.74     10.72 o 
  -2   2   1     2849.42     2970.62     25.46 o 
  -1   2   1     2657.32     2569.38     40.40 o 
   0   2   1        2.79        8.49      0.29 o 
   1   2   1      249.00      224.55      1.83 o 
   2   2   1      104.12      119.82      1.36 o 
   3   2   1      523.42      508.62      2.39 o 
   4   2   1      826.57      898.72      4.71 o 
   5   2   1       24.86       22.37      0.97 o 
   6   2   1       51.99       51.41      1.42 o 
   7   2   1      122.88      120.87      1.68 o 
   8   2   1       47.32       58.21      1.37 o 
   9   2   1      106.89       96.50      1.84 o 
  10   2   1       10.30       13.77      1.08 o 
  11   2   1       14.94       11.34      1.90 o 
  12   2   1       25.05       29.68      3.37 o 
 -12   3   1       20.93       12.30      2.01 o 
 -11   3   1        0.55        0.50      1.67 o 
 -10   3   1       67.53       67.78      2.43 o 
  -9   3   1        4.06       10.27      0.97 o 
  -8   3   1      229.90      224.04      2.78 o 
  -7   3   1       64.85       67.91      0.99 o 
  -6   3   1       18.78       15.14      0.50 o 
  -5   3   1      390.27      470.91      3.28 o 
  -4   3   1      596.36      535.45      3.00 o 
  -3   3   1      939.83      922.37      6.15 o 
  -2   3   1     2705.35     2767.20     37.87 o 
  -1   3   1     1577.92     1463.40     10.55 o 
   0   3   1    16576.14    16489.60     91.16 o 
   1   3   1       52.89       48.23      1.20 o 
   2   3   1     5766.65     5851.68     39.83 o 
   3   3   1     1316.57     1510.43      8.75 o 
   4   3   1     1447.95     1551.46     10.69 o 
   5   3   1      752.54      797.95      4.23 o 
   6   3   1        5.80        6.75      0.58 o 
   7   3   1        2.21       -0.06      0.60 o 
   8   3   1      300.24      297.22      2.74 o 
   9   3   1       96.75       78.80      1.98 o 
  10   3   1      101.31       93.26      3.09 o 
  11   3   1       10.43        8.18      2.52 o 
  12   3   1       52.45       59.84      3.09 o 
 -12   4   1        0.54        1.37      1.77 o 
 -11   4   1       15.11       15.63      2.19 o 
 -10   4   1      194.79      194.46      3.92 o 
  -9   4   1       41.95       48.84      2.38 o 
  -8   4   1       49.61       50.24      1.36 o 
  -7   4   1        0.01       -0.49      0.49 o 
  -6   4   1      234.20      221.22      2.77 o 
  -5   4   1       51.08       49.19      1.06 o 
  -4   4   1        4.06        3.33      0.33 o 
  -3   4   1        2.80        4.33      0.32 o 
  -2   4   1     1140.71     1167.34     11.76 o 
  -1   4   1      116.61       92.10      1.29 o 
   0   4   1      349.54      309.17      1.95 o 
   1   4   1      416.93      430.78      2.80 o 
   2   4   1       85.70       86.58      1.55 o 
   3   4   1      184.24      174.35      1.32 o 
   4   4   1      101.46       97.35      1.31 o 
   5   4   1       33.54       52.54      1.34 o 
   6   4   1      148.64      134.85      2.62 o 
   7   4   1        0.50       -1.01      1.19 o 
   8   4   1      156.94      150.80      4.21 o 
   9   4   1        4.93        2.19      1.43 o 
  10   4   1       40.20       30.03      4.04 o 
  11   4   1       23.72       29.07      2.86 o 
  12   4   1        0.21        0.00      1.90 o 
 -12   5   1        0.20       -1.41      1.77 o 
 -11   5   1        0.37        0.17      2.52 o 
 -10   5   1        2.92        1.11      1.53 o 
  -9   5   1      396.72      389.51      5.71 o 
  -8   5   1       22.74       18.70      1.01 o 
  -7   5   1        8.13        4.22      0.77 o 
  -6   5   1      168.22      152.26      4.04 o 
  -5   5   1      141.17      137.48      2.41 o 
  -4   5   1       52.42       46.57      0.77 o 
  -3   5   1       72.72       94.36      2.86 o 
  -2   5   1     1353.45     1513.98     14.51 o 
  -1   5   1        0.39        0.69      0.45 o 
   0   5   1        1.71        4.06      0.35 o 
   1   5   1      810.36      764.30      4.68 o 
   2   5   1      189.11      193.96      1.69 o 
   3   5   1      171.90      202.10      1.92 o 
   4   5   1      879.32      845.64      5.23 o 
   5   5   1     1004.06     1049.46      8.84 o 
   6   5   1      921.06      894.74     11.24 o 
   7   5   1      208.07      204.61      3.87 o 
   8   5   1       66.77       65.93      2.09 o 
   9   5   1      160.00      154.68      3.08 o 
  10   5   1       12.44       11.29      1.55 o 
  11   5   1        8.74       14.01      1.90 o 
 -12   6   1        8.79        8.61      2.90 o 
 -11   6   1        8.41        4.08      1.60 o 
 -10   6   1        3.18        5.22      1.67 o 
  -9   6   1      115.68      109.93      2.86 o 
  -8   6   1       22.96       26.36      4.88 o 
  -7   6   1      145.24      160.75      3.09 o 
  -6   6   1       84.40       72.04      1.80 o 
  -5   6   1       16.87       23.32      1.17 o 
  -4   6   1      265.34      314.31      3.22 o 
  -3   6   1      223.38      213.45      2.86 o 
  -2   6   1      490.19      453.67      3.85 o 
  -1   6   1       97.58      106.28      1.70 o 
   0   6   1      229.28      205.26      1.77 o 
   1   6   1       70.65      103.53      1.27 o 
   2   6   1     1401.48     1599.31     10.78 o 
   3   6   1      102.07      100.84      2.33 o 
   4   6   1       41.55       51.63      0.96 o 
   5   6   1      136.92      148.69      2.41 o 
   6   6   1       11.09       12.58      1.13 o 
   7   6   1        4.96        3.19      1.06 o 
   8   6   1       12.92       10.26      1.29 o 
   9   6   1      197.13      197.32      3.51 o 
  10   6   1       42.45       47.81      2.46 o 
  11   6   1       19.96       23.86      2.25 o 
 -11   7   1        1.09        1.64      1.57 o 
 -10   7   1      198.42      204.85      3.75 o 
  -9   7   1        1.10        1.22      1.29 o 
  -8   7   1        0.42       -0.17      1.17 o 
  -7   7   1      118.88      107.53      2.23 o 
  -6   7   1      394.95      414.09      4.53 o 
  -5   7   1      191.04      177.65      1.90 o 
  -4   7   1      105.03      106.48      2.09 o 
  -3   7   1      728.98      730.42      7.53 o 
  -2   7   1        3.83       17.77      1.04 o 
  -1   7   1      188.86      200.53      2.51 o 
   0   7   1      948.00     1066.75      7.46 o 
   1   7   1       55.85       80.56      1.20 o 
   2   7   1      765.73      830.55      6.02 o 
   3   7   1        0.12        0.58      0.70 o 
   4   7   1      676.05      685.95      4.82 o 
   5   7   1      213.60      210.15      2.79 o 
   6   7   1        0.76        4.73      1.09 o 
   7   7   1      353.56      345.40      4.34 o 
   8   7   1       94.36       90.83      2.40 o 
   9   7   1       19.71       22.00      1.69 o 
  10   7   1        1.17        1.20      1.86 o 
  11   7   1       11.33       10.63      2.01 o 
 -11   8   1        3.99        7.31      1.69 o 
 -10   8   1       89.56       83.97      3.30 o 
  -9   8   1      115.28      113.22      2.76 o 
  -8   8   1      246.57      237.91      3.67 o 
  -7   8   1      522.49      547.66      5.92 o 
  -6   8   1      196.71      200.21      4.23 o 
  -5   8   1      894.57      868.53      6.81 o 
  -4   8   1      366.05      394.90      9.43 o 
  -3   8   1       48.05       60.71      1.26 o 
  -2   8   1      315.91      328.78      4.51 o 
  -1   8   1     2820.92     2979.99     19.69 o 
   0   8   1      578.02      562.85      4.69 o 
   1   8   1       56.80       68.53      1.03 o 
   2   8   1      975.60      978.89      7.03 o 
   3   8   1       52.80       54.58      1.71 o 
   4   8   1      260.06      252.29      2.39 o 
   5   8   1      447.08      455.58      4.85 o 
   6   8   1     1540.68     1497.64     13.68 o 
   7   8   1      154.15      157.01      2.76 o 
   8   8   1       75.13       64.67      2.20 o 
   9   8   1      334.17      327.97      4.65 o 
  10   8   1       23.36       20.31      1.80 o 
 -10   9   1        0.19        0.09      1.49 o 
  -9   9   1       10.41       10.13      1.49 o 
  -8   9   1      346.12      343.88      4.53 o 
  -7   9   1       13.93       12.60      1.24 o 
  -6   9   1        0.03        1.08      1.76 o 
  -5   9   1       71.18       68.51      2.34 o 
  -4   9   1      116.55      104.17      2.41 o 
  -3   9   1      135.25      161.36      3.55 o 
  -2   9   1       78.47       93.15      2.48 o 
  -1   9   1       28.22       45.36      1.37 o 
   0   9   1        2.40       -0.03      0.73 o 
   1   9   1      126.86      134.98      1.70 o 
   2   9   1      139.81      123.74      1.69 o 
   3   9   1       25.90       23.12      1.47 o 
   4   9   1      415.31      399.98      5.90 o 
   5   9   1      229.97      230.32      2.58 o 
   6   9   1      132.64      121.68      2.38 o 
   7   9   1      364.23      372.32      4.62 o 
   8   9   1       51.92       46.64      2.09 o 
   9   9   1        7.84        6.21      1.49 o 
  10   9   1        4.13        8.29      3.22 o 
 -10  10   1       22.49       25.28      3.32 o 
  -9  10   1        2.23        4.30      1.42 o 
  -8  10   1      165.06      168.29      3.07 o 
  -7  10   1       62.75       59.70      2.03 o 
  -6  10   1      828.09      834.86     10.45 o 
  -5  10   1       76.10       71.27      1.31 o 
  -4  10   1      457.45      463.24     11.11 o 
  -3  10   1       56.22       49.97      3.37 o 
  -2  10   1        9.44       14.39      1.32 o 
  -1  10   1       19.58       17.32      0.99 o 
   0  10   1        0.02        0.05      0.99 o 
   1  10   1        2.63       -0.72      0.72 o 
   2  10   1      999.51      995.23      8.83 o 
   3  10   1        4.36        4.45      0.95 o 
   4  10   1       33.43       31.79      1.99 o 
   5  10   1      570.78      566.45      5.01 o 
   6  10   1      373.78      370.34      3.88 o 
   7  10   1       15.52       14.31      1.20 o 
   8  10   1      258.58      274.18      4.10 o 
   9  10   1       51.06       50.75      4.70 o 
  -9  11   1      350.60      354.45      4.96 o 
  -8  11   1       68.00       68.87      2.36 o 
  -7  11   1       21.59       19.56      1.74 o 
  -6  11   1      429.42      433.93      4.82 o 
  -5  11   1      284.68      276.83      4.38 o 
  -4  11   1      227.33      231.28      7.74 o 
  -3  11   1      139.75      130.96      5.72 o 
  -2  11   1      590.88      516.28     14.64 o 
  -1  11   1       44.47       41.70      2.13 o 
   0  11   1      247.11      236.67      3.69 o 
   1  11   1      898.26      861.27      9.75 o 
   2  11   1      133.80      125.44      4.49 o 
   3  11   1       58.69       55.21      4.38 o 
   4  11   1        2.52        6.40      3.03 o 
   5  11   1      115.92      113.65      2.02 o 
   6  11   1      136.98      135.82      2.50 o 
   7  11   1      292.90      316.32      4.28 o 
   8  11   1      207.74      222.80      3.73 o 
   9  11   1        1.88        1.81      1.52 o 
  -9  12   1       17.36       17.69      3.53 o 
  -8  12   1        7.63        6.14      1.40 o 
  -7  12   1        0.11        0.87      1.21 o 
  -6  12   1      104.94      104.53      3.20 o 
  -5  12   1       13.05       11.11      3.70 o 
  -4  12   1       89.25       91.91      5.39 o 
  -3  12   1        0.09        6.40      3.03 o 
  -2  12   1       10.51       12.54      2.38 o 
  -1  12   1      377.75      360.99      6.77 o 
   0  12   1      173.64      164.27      3.51 o 
   1  12   1       34.36       31.55      2.86 o 
   2  12   1      111.28      123.56      4.28 o 
   3  12   1        7.95        2.02      3.03 o 
   4  12   1        0.14        2.69      3.03 o 
   5  12   1        9.76       12.12      3.70 o 
   6  12   1       18.02       22.80      2.09 o 
   7  12   1        9.97       13.27      1.42 o 
   8  12   1       24.70       20.84      1.72 o 
  -8  13   1       52.11       62.34      2.53 o 
  -7  13   1       14.86       14.73      2.04 o 
  -6  13   1       16.09       24.91      4.04 o 
  -5  13   1       21.51       24.58      4.38 o 
  -4  13   1       55.16       49.83      4.71 o 
  -3  13   1        6.37        5.05      3.37 o 
  -2  13   1       98.50       98.30      5.72 o 
  -1  13   1        1.32        4.27      2.25 o 
   0  13   1       28.71       27.81      3.20 o 
   1  13   1       43.37       54.66      3.45 o 
   2  13   1        5.02        3.87      2.14 o 
   3  13   1       12.32       16.16      3.70 o 
   4  13   1      110.15      126.58      6.40 o 
   5  13   1        5.15        4.38      3.37 o 
   6  13   1       49.53       57.57      5.39 o 
   7  13   1        7.74        5.96      1.42 o 
  -7  14   1       31.44       38.04      5.05 o 
  -6  14   1       53.72       52.86      5.39 o 
  -5  14   1       47.31       46.46      5.39 o 
  -4  14   1       15.06       15.49      4.04 o 
  -3  14   1      242.03      279.76      9.43 o 
  -2  14   1       94.45      106.05      6.40 o 
  -1  14   1      392.01      373.64     17.51 o 
   0  14   1      128.65      123.92      4.52 o 
   1  14   1      175.64      192.58      5.71 o 
   2  14   1       69.93       69.35      5.39 o 
   3  14   1       49.83       51.85      5.05 o 
   4  14   1        0.00        4.71      3.37 o 
   5  14   1       52.73       47.13      5.05 o 
   6  14   1        6.78        7.07      4.04 o 
  -5  15   1       84.57       85.85      6.40 o 
  -4  15   1        0.00        1.01      3.70 o 
  -3  15   1       39.07       36.02      4.71 o 
  -2  15   1       33.52       32.99      4.71 o 
  -1  15   1       14.97       10.55      2.73 o 
   0  15   1       57.36       51.54      3.70 o 
   1  15   1       14.30       15.97      2.97 o 
   2  15   1       38.12       37.03      5.05 o 
   3  15   1       14.58       18.52      4.38 o 
   4  15   1        0.27        0.00      3.70 o 
   5  15   1        1.07        5.05      4.04 o 
  -3  16   1       30.10       25.25      5.05 o 
  -2  16   1       20.17       24.24      4.71 o 
  -1  16   1       15.99       18.18      4.38 o 
   0  16   1        2.25        2.51      2.83 o 
   1  16   1       13.52        9.70      6.90 o 
   2  16   1        1.55        1.01      4.04 o 
   3  16   1        4.65        2.02      3.70 o 
 -13   0   2        2.79       -0.67      2.36 o 
 -12   0   2       17.03       22.22      1.90 o 
 -11   0   2      187.79      176.13      3.68 o 
 -10   0   2       82.38       89.77      2.62 o 
  -9   0   2     1018.19      935.30     14.64 o 
  -8   0   2       25.09       15.01      1.13 o 
  -7   0   2       83.00       75.99      1.66 o 
  -6   0   2     2044.70     2156.43     18.93 o 
  -5   0   2     1604.56     1905.15     19.52 o 
  -4   0   2     1838.09     1799.20     14.97 o 
  -3   0   2      348.83      393.64      3.15 o 
  -2   0   2     9242.70     9122.03     74.83 o 
  -1   0   2     6615.06     5991.75    136.85 o 
   0   0   2    14309.47    13173.91    296.43 o 
   1   0   2     6576.74     6599.52     66.66 o 
   2   0   2     6625.69     6677.64     40.75 o 
   3   0   2      390.36      409.67      3.59 o 
   4   0   2     1169.83     1164.45      9.32 o 
   5   0   2     1010.80      987.69      8.10 o 
   6   0   2     1404.77     1454.96     11.69 o 
   7   0   2       17.20        8.18      1.03 o 
   8   0   2      435.71      406.77      5.59 o 
   9   0   2      126.61      141.41      3.09 o 
  10   0   2      266.02      276.72      4.64 o 
  11   0   2       12.77       17.77      1.77 o 
 -13   1   2       17.32       21.63      2.02 o 
 -12   1   2       25.69       25.39      1.61 o 
 -11   1   2      334.08      327.51      3.57 o 
 -10   1   2      221.70      188.20      2.52 o 
  -9   1   2       70.09       68.52      1.48 o 
  -8   1   2       25.38       16.94      0.80 o 
  -7   1   2      325.17      341.12      2.76 o 
  -6   1   2        5.70       11.63      0.66 o 
  -5   1   2        9.79        4.96      0.56 o 
  -4   1   2      578.75      553.16      3.27 o 
  -3   1   2       56.17       56.83      1.02 o 
  -2   1   2      696.31      694.49      3.57 o 
  -1   1   2     2278.27     2257.04     12.58 o 
   0   1   2     1093.52     1053.46      5.91 o 
   1   1   2     3915.89     4002.41     16.70 o 
   2   1   2      408.77      450.46      2.42 o 
   3   1   2     2661.03     2850.21     13.49 o 
   4   1   2       16.03       14.70      0.50 o 
   5   1   2      163.38      185.00      1.56 o 
   6   1   2      503.64      513.41      3.58 o 
   7   1   2        7.11        6.75      0.75 o 
   8   1   2       30.55       33.34      1.17 o 
   9   1   2      245.41      239.77      2.90 o 
  10   1   2       26.38       26.16      1.26 o 
  11   1   2       14.71        9.00      1.18 o 
  12   1   2        1.88        0.58      1.77 o 
 -13   2   2       14.20       11.74      2.01 o 
 -12   2   2        0.55       -1.35      2.19 o 
 -11   2   2       17.19       21.79      1.48 o 
 -10   2   2        5.21        3.83      0.97 o 
  -9   2   2       12.63       15.75      0.91 o 
  -8   2   2      121.61      107.13      1.57 o 
  -7   2   2      642.90      726.24      4.99 o 
  -6   2   2       83.54       96.82      1.19 o 
  -5   2   2     1294.97     1297.82      7.97 o 
  -4   2   2     1284.54     1283.83      7.01 o 
  -3   2   2       11.88       10.15      0.75 o 
  -2   2   2     8046.41     8245.71     52.21 o 
  -1   2   2      210.14      187.33      1.36 o 
   0   2   2     7228.65     7280.92     39.26 o 
   1   2   2       22.99       16.96      0.34 o 
   2   2   2      650.82      726.52      3.54 o 
   3   2   2      512.63      541.29      2.76 o 
   4   2   2       10.81       18.08      0.68 o 
   5   2   2      383.70      413.57      2.72 o 
   6   2   2      137.25      157.48      1.58 o 
   7   2   2        4.13        7.38      0.73 o 
   8   2   2      142.19      118.75      1.77 o 
   9   2   2      114.51      121.22      2.48 o 
  10   2   2       35.02       32.38      1.32 o 
  11   2   2      160.99      184.17      4.05 o 
  12   2   2        5.84        8.27      2.19 o 
 -12   3   2       42.24       37.38      2.38 o 
 -11   3   2        6.19        7.76      1.67 o 
 -10   3   2       47.87       43.50      1.73 o 
  -9   3   2      274.82      245.96      3.60 o 
  -8   3   2      178.52      162.59      1.54 o 
  -7   3   2      169.40      174.35      1.72 o 
  -6   3   2      241.26      255.59      2.36 o 
  -5   3   2     1165.47     1264.80      7.73 o 
  -4   3   2       77.24       73.48      0.77 o 
  -3   3   2     1192.98     1317.81     14.57 o 
  -2   3   2      896.06      918.25      7.82 o 
  -1   3   2       77.22       61.72      2.47 o 
   0   3   2    34776.15    33489.99    360.36 o 
   1   3   2     8077.29     7981.78     41.13 o 
   2   3   2      497.22      529.66      3.46 o 
   3   3   2      322.53      327.84      1.85 o 
   4   3   2      773.00      790.14      4.30 o 
   5   3   2       38.23       55.73      0.82 o 
   6   3   2      201.84      228.59      2.16 o 
   7   3   2      623.97      616.37      5.12 o 
   8   3   2        1.14        1.04      0.79 o 
   9   3   2        0.32        3.03      1.43 o 
  10   3   2       64.07       62.46      2.86 o 
  11   3   2        7.00       13.59      2.86 o 
 -12   4   2       60.85       63.74      4.21 o 
 -11   4   2      125.70      136.31      4.54 o 
 -10   4   2      153.54      154.19      3.57 o 
  -9   4   2       19.01       20.22      1.67 o 
  -8   4   2      140.69      131.95      2.87 o 
  -7   4   2      343.58      358.31      2.85 o 
  -6   4   2      277.17      249.01      2.68 o 
  -5   4   2       21.76       19.99      1.03 o 
  -4   4   2     1675.88     1781.04     11.72 o 
  -3   4   2      637.09      661.87     10.60 o 
  -2   4   2      503.38      492.83      5.05 o 
  -1   4   2     1872.00     1893.60     12.26 o 
   0   4   2        2.06        1.71      0.40 o 
   1   4   2      128.95       95.12      1.96 o 
   2   4   2      109.99      123.18      1.30 o 
   3   4   2      372.70      378.29      2.39 o 
   4   4   2     1138.87     1196.85      8.02 o 
   5   4   2      439.35      434.27      3.83 o 
   6   4   2       60.40       53.86      1.54 o 
   7   4   2      189.56      153.80      3.48 o 
   8   4   2       47.17       40.44      2.14 o 
   9   4   2       84.80       78.16      2.36 o 
  10   4   2       87.54       73.62      2.44 o 
  11   4   2      207.02      225.12      4.64 o 
 -12   5   2        4.83        0.72      1.77 o 
 -11   5   2      138.20      144.13      3.57 o 
 -10   5   2       58.99       55.49      2.49 o 
  -9   5   2        6.32        6.00      3.37 o 
  -8   5   2       66.57       68.48      1.78 o 
  -7   5   2      135.26      140.55      2.58 o 
  -6   5   2       21.20       18.81      0.89 o 
  -5   5   2       52.90       46.64      1.06 o 
  -4   5   2      442.69      398.20      4.27 o 
  -3   5   2        2.93        4.49      0.41 o 
  -2   5   2      287.44      257.17      3.06 o 
  -1   5   2      559.22      473.65      3.63 o 
   0   5   2     1805.16     1987.18     10.65 o 
   1   5   2      735.05      745.19      4.96 o 
   2   5   2      113.26      118.11      1.20 o 
   3   5   2     1007.70     1128.19      6.30 o 
   4   5   2       20.25       27.89      0.96 o 
   5   5   2      584.75      574.96      7.73 o 
   6   5   2     2112.87     2120.56     16.77 o 
   7   5   2       82.16       83.95      2.29 o 
   8   5   2      207.90      212.73      4.75 o 
   9   5   2       41.77       34.24      1.77 o 
  10   5   2      227.41      226.34      3.78 o 
  11   5   2        0.29        2.02      1.90 o 
 -12   6   2       45.35       56.98      5.39 o 
 -11   6   2       26.52       27.96      2.14 o 
 -10   6   2      184.99      185.16      3.81 o 
  -9   6   2       13.35       15.03      1.67 o 
  -8   6   2     1792.35     1781.87     27.77 o 
  -7   6   2       17.96       20.96      1.43 o 
  -6   6   2      530.94      528.67      6.31 o 
  -5   6   2       87.05       71.00      1.22 o 
  -4   6   2      313.31      341.41      2.90 o 
  -3   6   2        8.12        8.94      0.73 o 
  -2   6   2        0.08        0.44      0.60 o 
  -1   6   2      123.77      189.16      1.92 o 
   0   6   2      416.66      400.10      2.89 o 
   1   6   2       68.83       66.45      1.36 o 
   2   6   2      660.16      650.28      4.82 o 
   3   6   2       40.64       54.17      1.30 o 
   4   6   2       13.28       13.14      0.69 o 
   5   6   2      116.66      106.85      1.90 o 
   6   6   2        8.32       11.29      1.07 o 
   7   6   2       12.37       12.70      1.26 o 
   8   6   2        0.00       -1.13      1.13 o 
   9   6   2       10.43        8.95      1.42 o 
  10   6   2        4.47        3.12      1.46 o 
  11   6   2       34.22       39.67      3.03 o 
 -12   7   2        4.00        3.08      2.36 o 
 -11   7   2        1.99        3.88      1.52 o 
 -10   7   2       61.50       63.12      2.40 o 
  -9   7   2       27.37       22.70      2.18 o 
  -8   7   2       57.78       57.39      3.46 o 
  -7   7   2        0.61        0.34      1.09 o 
  -6   7   2      192.08      189.44      2.72 o 
  -5   7   2       59.12       69.32      1.89 o 
  -4   7   2       57.90       53.73      1.63 o 
  -3   7   2        5.26       10.67      0.94 o 
  -2   7   2     1032.64     1035.90      8.89 o 
  -1   7   2      310.57      335.33      2.88 o 
   0   7   2      434.75      483.33      3.45 o 
   1   7   2      180.02      201.44      2.01 o 
   2   7   2       35.35       26.41      1.06 o 
   3   7   2       43.69       45.30      1.13 o 
   4   7   2      165.85      161.88      1.74 o 
   5   7   2        0.42       -0.10      0.86 o 
   6   7   2      289.75      278.70      3.25 o 
   7   7   2        0.90        0.63      1.09 o 
   8   7   2        0.72        1.81      1.26 o 
   9   7   2        0.79        1.09      1.33 o 
  10   7   2       75.98       87.31      5.42 o 
 -11   8   2      162.12      176.20      6.08 o 
 -10   8   2       23.90       25.83      2.24 o 
  -9   8   2       20.63       20.43      1.60 o 
  -8   8   2       79.02       75.05      2.23 o 
  -7   8   2       90.09       81.57      2.03 o 
  -6   8   2      103.38      102.76      2.00 o 
  -5   8   2      327.15      322.17      7.07 o 
  -4   8   2      308.22      331.19      3.52 o 
  -3   8   2      192.97      209.20      2.71 o 
  -2   8   2      925.80      924.87      8.17 o 
  -1   8   2       39.71       33.35      1.36 o 
   0   8   2      156.57      146.48      1.75 o 
   1   8   2       90.05       73.99      1.93 o 
   2   8   2      262.20      263.60      2.51 o 
   3   8   2        0.03       -0.53      0.99 o 
   4   8   2       74.92       68.71      0.97 o 
   5   8   2       21.10       17.18      0.95 o 
   6   8   2       97.72       91.27      4.21 o 
   7   8   2       14.70       17.92      1.84 o 
   8   8   2       51.16       42.06      1.97 o 
   9   8   2       43.21       48.66      2.25 o 
  10   8   2       11.61       14.34      1.77 o 
 -11   9   2        0.87        1.59      2.36 o 
 -10   9   2       91.38       98.93      2.87 o 
  -9   9   2       22.06       28.44      1.72 o 
  -8   9   2        7.81        8.59      1.79 o 
  -7   9   2        0.00       -0.01      0.99 o 
  -6   9   2      363.12      352.52      4.09 o 
  -5   9   2       25.27       25.69      1.21 o 
  -4   9   2       57.49       49.49      4.04 o 
  -3   9   2       53.34       50.47      3.64 o 
  -2   9   2      119.44      108.77      1.97 o 
  -1   9   2       60.49       57.49      1.29 o 
   0   9   2       50.86       42.78      1.71 o 
   1   9   2       64.61       59.59      1.03 o 
   2   9   2      126.21      135.05      1.87 o 
   3   9   2      754.75      747.24      9.95 o 
   4   9   2       64.76       61.87      1.50 o 
   5   9   2       14.16       16.74      0.97 o 
   6   9   2      201.81      192.32      3.60 o 
   7   9   2        5.01        3.11      1.29 o 
   8   9   2        1.32       -0.84      1.29 o 
   9   9   2        8.10        9.34      2.92 o 
  10   9   2       18.99       17.62      1.85 o 
 -10  10   2       52.78       48.75      2.84 o 
  -9  10   2       13.40       14.98      1.62 o 
  -8  10   2        0.10       -1.19      1.19 o 
  -7  10   2        0.15        1.13      1.05 o 
  -6  10   2       34.15       30.65      3.41 o 
  -5  10   2      382.53      363.75     12.62 o 
  -4  10   2      108.55       95.27      5.39 o 
  -3  10   2      123.98      133.32      5.72 o 
  -2  10   2      352.37      329.94      4.24 o 
  -1  10   2      296.22      332.46      3.40 o 
   0  10   2        0.18        2.23      0.91 o 
   1  10   2        0.72        0.18      0.72 o 
   2  10   2       26.10       19.45      0.98 o 
   3  10   2      129.89      134.17      2.69 o 
   4  10   2      479.10      472.44      5.04 o 
   5  10   2      151.85      152.64      2.16 o 
   6  10   2       21.22       23.27      1.19 o 
   7  10   2        4.60        4.92      1.09 o 
   8  10   2       13.57       20.14      1.69 o 
   9  10   2        0.91        2.62      1.49 o 
  -9  11   2       10.89        7.55      1.62 o 
  -8  11   2       21.65       19.08      3.23 o 
  -7  11   2       11.19       12.19      1.22 o 
  -6  11   2        3.39        3.46      2.02 o 
  -5  11   2        0.52        3.73      1.23 o 
  -4  11   2      372.21      375.71     10.10 o 
  -3  11   2      824.81      766.91     16.16 o 
  -2  11   2      100.12       89.55      5.05 o 
  -1  11   2      272.40      234.86      4.13 o 
   0  11   2      167.61      139.42      2.68 o 
   1  11   2       99.01       92.58      2.26 o 
   2  11   2        0.13        0.08      1.10 o 
   3  11   2        2.47        1.46      1.85 o 
   4  11   2       16.51       18.01      1.27 o 
   5  11   2       20.89       16.86      1.74 o 
   6  11   2       75.25       75.76      2.18 o 
   7  11   2        6.34        7.05      1.40 o 
   8  11   2        0.78        1.97      1.40 o 
  -9  12   2       54.20       66.21      2.57 o 
  -8  12   2       42.43       43.15      1.97 o 
  -7  12   2       35.55       32.26      2.36 o 
  -6  12   2        4.92        2.58      1.51 o 
  -5  12   2       62.99       56.22      5.05 o 
  -4  12   2        2.67        2.02      3.03 o 
  -3  12   2        3.55        7.07      3.37 o 
  -2  12   2      143.60      137.02      6.06 o 
  -1  12   2       41.73       56.17      3.33 o 
   0  12   2      184.71      177.52      3.71 o 
   1  12   2        0.53       -0.34      2.86 o 
   2  12   2       94.24       82.19      3.57 o 
   3  12   2       54.94       53.87      4.71 o 
   4  12   2       69.93       72.72      5.39 o 
   5  12   2       22.12       22.69      1.81 o 
   6  12   2        1.26        3.53      1.21 o 
   7  12   2       50.24       55.53      3.01 o 
   8  12   2       59.67       61.36      4.70 o 
  -8  13   2       28.53       27.68      2.55 o 
  -7  13   2        0.00        0.95      1.77 o 
  -6  13   2      226.42      233.30      8.42 o 
  -5  13   2       36.55       30.64      4.38 o 
  -4  13   2        3.55        3.70      3.37 o 
  -3  13   2        9.63        6.06      3.37 o 
  -2  13   2      136.11      135.34      6.40 o 
  -1  13   2       18.59       17.87      2.62 o 
   0  13   2       29.70       29.92      2.97 o 
   1  13   2        2.71        2.62      2.25 o 
   2  13   2       26.00       27.06      4.21 o 
   3  13   2        5.05        4.38      3.37 o 
   4  13   2      305.81      311.75      9.76 o 
   5  13   2       52.81       49.49      5.05 o 
   6  13   2        4.73        3.58      1.53 o 
   7  13   2        6.92       10.40      1.62 o 
  -7  14   2        1.44        6.06      4.04 o 
  -6  14   2       69.63       84.16      6.40 o 
  -5  14   2        0.13        0.67      3.37 o 
  -4  14   2       81.08       80.12      6.06 o 
  -3  14   2        6.20        7.41      3.37 o 
  -2  14   2        6.88        9.09      3.70 o 
  -1  14   2       60.07       56.91      3.57 o 
   0  14   2       18.95       15.72      2.73 o 
   1  14   2       53.04       52.87      3.57 o 
   2  14   2       46.03       52.96      3.57 o 
   3  14   2        1.57        1.01      3.70 o 
   4  14   2      135.27      152.17      7.41 o 
   5  14   2       26.25       31.65      4.71 o 
   6  14   2       25.72       19.53      4.38 o 
  -5  15   2      240.12      248.45      9.43 o 
  -4  15   2       17.63       19.86      4.38 o 
  -3  15   2       37.73       30.97      4.71 o 
  -2  15   2       26.62       28.62      4.38 o 
  -1  15   2       53.75       47.81      5.39 o 
   0  15   2        3.29        3.88      2.73 o 
   1  15   2       74.60       90.66      5.72 o 
   2  15   2       43.40       44.44      5.05 o 
   3  15   2        2.50        2.36      3.70 o 
   4  15   2       43.60       49.83      5.39 o 
  -3  16   2        5.27        4.71      4.04 o 
  -2  16   2        8.56       16.16      4.71 o 
  -1  16   2      143.18      161.60      7.74 o 
   0  16   2       56.33       49.66      3.81 o 
   1  16   2       30.79       41.44      3.79 o 
   2  16   2        2.84        3.03      4.04 o 
 -13   1   3        0.46       -0.50      1.67 o 
 -12   1   3        0.19       -0.39      1.22 o 
 -11   1   3       86.11       90.78      1.92 o 
 -10   1   3        6.89        2.89      0.96 o 
  -9   1   3       27.68       28.13      1.04 o 
  -8   1   3        5.79        6.77      0.69 o 
  -7   1   3       31.68       33.86      0.98 o 
  -6   1   3      165.57      211.45      2.23 o 
  -5   1   3     2331.26     2414.40     23.68 o 
  -4   1   3     6033.68     6352.16     37.18 o 
  -3   1   3     2975.28     2951.52     14.82 o 
  -2   1   3    12745.53    12380.30     53.38 o 
  -1   1   3     1335.61     1419.53      7.86 o 
   0   1   3     2079.21     2160.36      9.81 o 
   1   1   3      149.71      108.13      0.82 o 
   2   1   3     1396.11     1345.26      5.65 o 
   3   1   3      200.11      162.05      1.39 o 
   4   1   3      534.78      598.71      3.87 o 
   5   1   3      161.77      168.41      1.52 o 
   6   1   3        6.33       10.12      0.65 o 
   7   1   3        7.70        3.15      0.74 o 
   8   1   3      151.06      146.66      3.51 o 
   9   1   3        0.08        0.52      1.26 o 
  10   1   3        0.01       -0.25      1.01 o 
  11   1   3      117.81      134.11      6.23 o 
 -13   2   3      110.06      114.50      3.45 o 
 -12   2   3        1.33        1.15      1.29 o 
 -11   2   3       81.23       86.80      2.26 o 
 -10   2   3       16.12       11.44      0.97 o 
  -9   2   3      400.98      348.12      3.44 o 
  -8   2   3       62.51       63.13      1.27 o 
  -7   2   3       72.26       60.37      1.11 o 
  -6   2   3      654.88      699.83      5.09 o 
  -5   2   3      551.11      575.32      5.75 o 
  -4   2   3       24.05       36.13      0.82 o 
  -3   2   3      347.89      387.69      2.50 o 
  -2   2   3     6461.49     6417.60     38.01 o 
  -1   2   3     1430.44     1417.52      7.39 o 
   0   2   3     3866.82     3843.98     18.22 o 
   1   2   3        4.43        9.56      0.26 o 
   2   2   3       61.89       80.73      0.64 o 
   3   2   3     2392.35     2426.88     11.63 o 
   4   2   3      262.71      257.06      1.98 o 
   5   2   3       61.58       65.60      1.03 o 
   6   2   3      747.74      759.71      4.93 o 
   7   2   3      311.33      288.23      2.81 o 
   8   2   3       13.59       16.77      1.02 o 
   9   2   3      279.42      265.72      3.02 o 
  10   2   3        0.27        0.84      1.67 o 
  11   2   3       10.36       14.60      1.90 o 
 -13   3   3        2.19       -1.14      2.02 o 
 -12   3   3        0.63       -1.85      1.85 o 
 -11   3   3        1.62        0.96      1.53 o 
 -10   3   3        6.64        7.13      1.09 o 
  -9   3   3       49.25       46.36      1.50 o 
  -8   3   3      195.63      172.67      1.79 o 
  -7   3   3       24.19       21.95      0.92 o 
  -6   3   3      249.46      297.02      3.40 o 
  -5   3   3     1207.07     1279.48      8.37 o 
  -4   3   3      581.45      679.02      4.55 o 
  -3   3   3      881.82      930.79      7.83 o 
  -2   3   3     3717.80     3664.66     26.78 o 
  -1   3   3      351.02      340.02      2.15 o 
   0   3   3     9855.43     9934.36     53.62 o 
   1   3   3      457.80      484.02      2.80 o 
   2   3   3      362.67      316.61      1.73 o 
   3   3   3      282.91      266.42      1.61 o 
   4   3   3      421.07      414.38      2.52 o 
   5   3   3      406.58      396.86      2.29 o 
   6   3   3       31.30       35.48      1.19 o 
   7   3   3       73.97       73.87      1.35 o 
   8   3   3      147.02      153.96      2.28 o 
   9   3   3      177.24      176.72      3.22 o 
  10   3   3       30.27       30.70      2.14 o 
  11   3   3        0.22       -0.07      1.77 o 
 -12   4   3        0.19        0.17      2.86 o 
 -11   4   3        0.02       -0.17      1.43 o 
 -10   4   3       12.12        7.10      1.67 o 
  -9   4   3       76.56       75.85      2.40 o 
  -8   4   3       13.83       16.19      1.07 o 
  -7   4   3      139.59      142.11      2.14 o 
  -6   4   3      318.52      337.27      2.62 o 
  -5   4   3      389.87      381.69      3.43 o 
  -4   4   3      176.89      222.33      1.96 o 
  -3   4   3     2103.70     2190.71     18.50 o 
  -2   4   3     1932.95     1966.44     13.04 o 
  -1   4   3       19.85       18.16      0.93 o 
   0   4   3     2570.31     2482.81     14.79 o 
   1   4   3     2436.12     2693.17     13.92 o 
   2   4   3     5327.78     5574.39     26.81 o 
   3   4   3      556.63      588.37      4.13 o 
   4   4   3       75.35       58.03      0.99 o 
   5   4   3       46.63       54.79      1.32 o 
   6   4   3       17.16       12.71      1.08 o 
   7   4   3      704.78      703.21      6.53 o 
   8   4   3       51.09       49.32      1.94 o 
   9   4   3       42.90       43.33      4.90 o 
  10   4   3        2.24       -0.10      3.53 o 
  11   4   3        0.55        1.26      1.77 o 
 -12   5   3       12.40       14.66      1.90 o 
 -11   5   3        8.70        6.78      1.67 o 
 -10   5   3       39.53       35.75      2.01 o 
  -9   5   3      100.80       94.20      3.20 o 
  -8   5   3      153.52      133.67      2.26 o 
  -7   5   3      632.15      662.06      6.54 o 
  -6   5   3      339.75      325.63      4.27 o 
  -5   5   3       13.31       12.41      0.72 o 
  -4   5   3      158.85      159.13      2.88 o 
  -3   5   3     6099.58     6512.51     43.11 o 
  -2   5   3     1498.38     1557.26     12.41 o 
  -1   5   3     1937.00     2047.04     13.18 o 
   0   5   3     5509.45     5706.30     31.49 o 
   1   5   3     1205.38     1261.41      8.02 o 
   2   5   3       14.93       13.41      0.51 o 
   3   5   3        4.33        6.74      0.39 o 
   4   5   3       32.85       19.95      0.81 o 
   5   5   3       44.58       38.94      1.34 o 
   6   5   3     1466.82     1399.31     11.55 o 
   7   5   3       31.30       37.84      1.53 o 
   8   5   3      384.13      364.75      6.39 o 
   9   5   3       54.85       52.94      2.12 o 
  10   5   3        2.52        3.77      1.77 o 
  11   5   3       41.34       51.84      5.89 o 
 -12   6   3        2.02        0.00      1.90 o 
 -11   6   3       84.63       84.97      2.97 o 
 -10   6   3       10.73       11.30      1.67 o 
  -9   6   3       25.37       25.01      3.03 o 
  -8   6   3      300.53      259.56      4.16 o 
  -7   6   3      148.92      158.30      2.79 o 
  -6   6   3      263.92      265.80      3.68 o 
  -5   6   3        3.47        3.48      0.45 o 
  -4   6   3      647.93      661.43      5.07 o 
  -3   6   3      855.82      899.03      6.04 o 
  -2   6   3      897.47      959.54      8.27 o 
  -1   6   3      130.03      108.67      1.65 o 
   0   6   3      681.01      656.88      4.83 o 
   1   6   3       46.87       47.59      1.16 o 
   2   6   3      561.76      541.95      3.63 o 
   3   6   3     2139.53     2289.78     12.96 o 
   4   6   3     1535.25     1627.44     12.97 o 
   5   6   3       13.22       11.26      1.07 o 
   6   6   3       39.22       47.48      1.65 o 
   7   6   3       11.00        9.30      1.14 o 
   8   6   3        9.10       10.21      1.42 o 
   9   6   3        0.03        0.82      1.33 o 
  10   6   3       26.13       20.65      2.01 o 
 -12   7   3       16.68       14.21      1.92 o 
 -11   7   3        6.74        3.59      1.77 o 
 -10   7   3      489.48      483.01      6.78 o 
  -9   7   3        0.02        0.34      2.36 o 
  -8   7   3       87.16       95.49      2.73 o 
  -7   7   3        0.83        1.16      1.05 o 
  -6   7   3       86.18      100.64      1.94 o 
  -5   7   3       41.61       45.65      1.28 o 
  -4   7   3     2122.17     2043.62     12.97 o 
  -3   7   3        0.54        3.08      0.77 o 
  -2   7   3      518.26      557.28      5.28 o 
  -1   7   3       34.16       31.22      1.07 o 
   0   7   3        0.70        0.44      0.38 o 
   1   7   3      134.88      156.71      2.18 o 
   2   7   3        0.17        0.19      0.59 o 
   3   7   3       78.81       67.05      1.49 o 
   4   7   3       82.94       93.55      1.29 o 
   5   7   3       24.28       20.85      1.12 o 
   6   7   3        0.86       -0.97      0.97 o 
   7   7   3       40.07       37.88      2.04 o 
   8   7   3       50.03       52.78      2.36 o 
   9   7   3       66.36       66.40      2.32 o 
  10   7   3       95.09       93.80      3.21 o 
 -11   8   3       78.96       90.71      2.90 o 
 -10   8   3       88.31       80.02      2.52 o 
  -9   8   3      403.13      398.78      5.13 o 
  -8   8   3      611.19      601.16      6.59 o 
  -7   8   3      157.75      145.09      2.59 o 
  -6   8   3        4.80        6.39      0.83 o 
  -5   8   3        7.33        6.19      0.67 o 
  -4   8   3       23.21       22.84      0.74 o 
  -3   8   3      313.15      357.49      3.91 o 
  -2   8   3      556.23      555.53      5.36 o 
  -1   8   3      163.30      178.27      2.21 o 
   0   8   3       35.29       32.93      0.90 o 
   1   8   3      639.86      673.58      5.20 o 
   2   8   3       63.95       83.49      1.47 o 
   3   8   3      113.67      117.55      1.51 o 
   4   8   3       65.63       74.86      1.20 o 
   5   8   3      617.17      617.17      5.13 o 
   6   8   3       86.79       81.62      1.96 o 
   7   8   3       37.62       36.37      1.69 o 
   8   8   3      198.57      206.59      3.51 o 
   9   8   3        2.71        3.28      1.42 o 
  10   8   3        0.06        1.68      2.69 o 
 -11   9   3       78.90       77.94      2.76 o 
 -10   9   3       50.07       50.64      2.30 o 
  -9   9   3       15.80       17.55      1.60 o 
  -8   9   3      155.41      152.99      2.87 o 
  -7   9   3        0.22       -0.03      0.98 o 
  -6   9   3       24.65       21.37      1.87 o 
  -5   9   3      650.26      621.68      6.91 o 
  -4   9   3      318.45      336.21      3.10 o 
  -3   9   3        4.83        3.03      1.20 o 
  -2   9   3        9.70       10.13      0.96 o 
  -1   9   3       18.27       15.70      0.88 o 
   0   9   3        6.77        4.74      0.91 o 
   1   9   3       33.99       31.80      1.13 o 
   2   9   3      103.88      107.98      2.08 o 
   3   9   3      978.58      923.48      9.56 o 
   4   9   3        0.05       -0.56      0.67 o 
   5   9   3      188.59      179.95      2.29 o 
   6   9   3      113.73       98.79      2.00 o 
   7   9   3      121.73      119.28      2.34 o 
   8   9   3        2.36        1.52      1.46 o 
   9   9   3        2.17        1.45      1.46 o 
 -10  10   3       43.07       50.37      2.44 o 
  -9  10   3        2.85        2.12      1.37 o 
  -8  10   3       21.00       18.53      1.75 o 
  -7  10   3       10.76        9.53      1.06 o 
  -6  10   3       52.43       53.24      6.06 o 
  -5  10   3      249.47      226.24      3.98 o 
  -4  10   3      297.29      287.66      6.90 o 
  -3  10   3       71.13       73.53      3.03 o 
  -2  10   3      192.41      218.56      3.83 o 
  -1  10   3      100.59       99.28      1.96 o 
   0  10   3       40.63       35.27      1.46 o 
   1  10   3      348.38      351.33      3.04 o 
   2  10   3       18.17       16.61      0.98 o 
   3  10   3      119.87      107.63      1.76 o 
   4  10   3       46.70       44.03      1.56 o 
   5  10   3      146.93      156.45      2.16 o 
   6  10   3       35.71       35.33      1.48 o 
   7  10   3       68.14       66.60      1.96 o 
   8  10   3        6.67       10.72      1.60 o 
   9  10   3        5.67        4.38      1.57 o 
 -10  11   3       41.30       40.86      2.23 o 
  -9  11   3        0.96       -0.31      1.42 o 
  -8  11   3       48.36       51.18      2.06 o 
  -7  11   3      114.14      113.04      3.24 o 
  -6  11   3        0.35       -0.77      1.47 o 
  -5  11   3      125.75      125.44      2.94 o 
  -4  11   3       22.06       10.44      3.03 o 
  -3  11   3       20.26       23.66      1.99 o 
  -2  11   3       34.91       31.36      2.18 o 
  -1  11   3      761.57      745.03      8.46 o 
   0  11   3      424.66      423.13      4.98 o 
   1  11   3      116.45      108.78      2.43 o 
   2  11   3        7.20        7.05      1.05 o 
   3  11   3       53.15       49.20      1.99 o 
   4  11   3      107.93      111.88      2.36 o 
   5  11   3      173.19      166.83      2.69 o 
   6  11   3       68.13       63.38      2.15 o 
   7  11   3      138.51      143.11      2.99 o 
   8  11   3       10.91        6.06      1.52 o 
  -9  12   3        3.21        2.87      1.48 o 
  -8  12   3       76.50       88.49      2.92 o 
  -7  12   3        0.04       -0.67      1.68 o 
  -6  12   3       39.31       37.79      2.49 o 
  -5  12   3        4.96        5.64      1.23 o 
  -4  12   3        3.64        5.72      3.37 o 
  -3  12   3      117.76      103.35      5.39 o 
  -2  12   3       13.76        5.05      3.03 o 
  -1  12   3        7.93        7.07      1.67 o 
   0  12   3      293.01      288.56      4.89 o 
   1  12   3        1.13        4.17      2.01 o 
   2  12   3       63.82       71.22      2.96 o 
   3  12   3      243.34      232.63      8.08 o 
   4  12   3       80.25       67.22      2.38 o 
   5  12   3       60.91       62.30      7.57 o 
   6  12   3       37.41       37.50      2.41 o 
   7  12   3       97.53       88.03      2.58 o 
  -8  13   3       12.58       17.65      2.29 o 
  -7  13   3        0.01        0.59      1.93 o 
  -6  13   3       99.53      103.46      3.16 o 
  -5  13   3      133.45      115.81      6.40 o 
  -4  13   3       81.30       77.09      5.39 o 
  -3  13   3      102.64      101.33      6.06 o 
  -2  13   3       10.79        9.43      3.70 o 
  -1  13   3       19.22       12.83      2.62 o 
   0  13   3        9.46        4.04      3.37 o 
   1  13   3       30.68       24.08      2.73 o 
   2  13   3      719.33      766.60     11.90 o 
   3  13   3      105.30      113.45      6.06 o 
   4  13   3      157.00      167.32      7.41 o 
   5  13   3      206.91      234.99      8.75 o 
   6  13   3        4.88        5.70      1.77 o 
  -7  14   3        4.40        3.46      2.04 o 
  -6  14   3        8.67       12.12      4.04 o 
  -5  14   3        0.13        2.69      3.37 o 
  -4  14   3       40.52       38.72      4.71 o 
  -3  14   3      112.12      100.66      6.06 o 
  -2  14   3      528.55      511.72     13.47 o 
  -1  14   3      127.24      127.26      6.40 o 
   0  14   3        1.77        7.90      2.49 o 
   1  14   3       22.58       21.81      2.97 o 
   2  14   3       51.64       46.83      3.70 o 
   3  14   3       12.64       11.78      3.70 o 
   4  14   3        1.89        3.70      3.37 o 
   5  14   3        6.01        5.72      4.04 o 
  -5  15   3       10.42       13.47      4.04 o 
  -4  15   3       65.59       53.87      5.72 o 
  -3  15   3        0.36        3.37      3.70 o 
  -2  15   3        0.09        1.68      3.37 o 
  -1  15   3      113.56      111.10      6.73 o 
   0  15   3        0.02       -0.48      3.03 o 
   1  15   3        3.04        3.03      2.62 o 
   2  15   3        1.43       -3.70      3.70 o 
   3  15   3        2.20       -1.01      3.70 o 
   4  15   3       27.75       41.41      5.39 o 
  -3  16   3       24.55       24.24      4.71 o 
  -2  16   3       81.83       81.47      6.73 o 
  -1  16   3        7.61       12.46      4.04 o 
   0  16   3        0.09       -2.69      4.04 o 
   1  16   3       50.67       50.76      4.05 o 
   2  16   3       11.62       14.14      4.71 o 
 -13   0   4        8.65        2.69      2.36 o 
 -12   0   4      155.29      160.25      3.70 o 
 -11   0   4       34.35       31.68      2.52 o 
 -10   0   4       27.50       20.75      1.53 o 
  -9   0   4        3.49        5.16      1.51 o 
  -8   0   4      119.29      115.48      2.78 o 
  -7   0   4      403.35      408.54      5.24 o 
  -6   0   4     1489.11     1565.08     16.43 o 
  -5   0   4      196.51      211.03      2.97 o 
  -4   0   4     1632.05     1590.58     13.41 o 
  -3   0   4     4330.48     4184.34     27.00 o 
  -2   0   4     1102.14     1006.60      6.76 o 
  -1   0   4     2040.22     1978.55     11.76 o 
   0   0   4     8247.79     7922.93     47.23 o 
   1   0   4     8231.34     7709.41     55.21 o 
   2   0   4      109.50      124.12      1.69 o 
   3   0   4       10.64        6.21      0.78 o 
   4   0   4      104.83       84.57      1.66 o 
   5   0   4      247.74      230.80      3.00 o 
   6   0   4      244.41      274.06      3.51 o 
   7   0   4       22.05       14.34      1.22 o 
   8   0   4       27.76       31.27      1.77 o 
   9   0   4       43.60       42.92      2.38 o 
  10   0   4        6.20        5.05      1.67 o 
  11   0   4        1.54       -0.67      2.36 o 
 -13   1   4        1.55        1.35      1.36 o 
 -12   1   4      114.09      136.02      3.18 o 
 -11   1   4       64.23       63.54      1.67 o 
 -10   1   4       79.80       71.58      1.64 o 
  -9   1   4      389.03      367.67      3.61 o 
  -8   1   4      262.97      244.09      2.30 o 
  -7   1   4      838.54      880.25      6.90 o 
  -6   1   4       60.33       70.00      1.30 o 
  -5   1   4     3909.57     4003.16     28.41 o 
  -4   1   4       67.04       48.88      0.89 o 
  -3   1   4     2288.00     2152.35      9.84 o 
  -2   1   4    11149.33    11190.44     46.74 o 
  -1   1   4     1287.92     1256.87      5.80 o 
   0   1   4       12.55       10.08      0.33 o 
   1   1   4     1149.00     1107.32      4.79 o 
   2   1   4     4654.22     4890.52     25.80 o 
   3   1   4        4.74        4.34      0.36 o 
   4   1   4      247.87      255.40      1.87 o 
   5   1   4      662.03      682.29      4.49 o 
   6   1   4        2.78        1.59      0.64 o 
   7   1   4      164.59      166.96      2.01 o 
   8   1   4        1.18       -0.99      0.99 o 
   9   1   4      268.89      273.45      3.21 o 
  10   1   4       14.16       14.35      1.21 o 
  11   1   4        9.12       10.82      1.90 o 
 -13   2   4        4.53        5.43      1.77 o 
 -12   2   4       15.60       18.35      1.48 o 
 -11   2   4       40.12       34.77      1.68 o 
 -10   2   4       78.57       69.99      1.58 o 
  -9   2   4       17.07        7.99      0.78 o 
  -8   2   4       96.45       95.91      1.49 o 
  -7   2   4       16.26       16.94      0.75 o 
  -6   2   4     1330.51     1285.80      8.49 o 
  -5   2   4      665.77      729.97      4.96 o 
  -4   2   4      892.26      953.58      7.11 o 
  -3   2   4     3597.22     3806.17     19.43 o 
  -2   2   4      964.68      944.02      4.48 o 
  -1   2   4     2843.97     2945.09     14.24 o 
   0   2   4     1763.38     1947.15      9.03 o 
   1   2   4     2058.52     2248.48     10.10 o 
   2   2   4       99.15       93.79      1.10 o 
   3   2   4      160.07      128.11      0.99 o 
   4   2   4      487.09      501.64      2.95 o 
   5   2   4       86.48       69.56      0.96 o 
   6   2   4     1558.72     1467.76      8.29 o 
   7   2   4       83.46       72.00      1.30 o 
   8   2   4      172.49      163.06      1.98 o 
   9   2   4        2.20        2.99      1.09 o 
  10   2   4      210.56      224.15      7.74 o 
  11   2   4       75.36       88.54      3.33 o 
 -13   3   4       22.01       22.58      2.14 o 
 -12   3   4        0.00       -0.50      1.67 o 
 -11   3   4      146.75      137.63      4.19 o 
 -10   3   4       77.70       79.15      2.07 o 
  -9   3   4        4.69        2.91      0.91 o 
  -8   3   4      958.97      918.50      8.42 o 
  -7   3   4       70.04       75.87      3.36 o 
  -6   3   4      106.87      126.10      2.03 o 
  -5   3   4     1110.36     1179.51     10.10 o 
  -4   3   4     1659.11     1719.78     11.47 o 
  -3   3   4      211.98      185.16      1.21 o 
  -2   3   4       25.54       24.40      0.75 o 
  -1   3   4      857.76      871.10      5.14 o 
   0   3   4       19.02       37.44      0.77 o 
   1   3   4      255.92      267.51      1.33 o 
   2   3   4      471.24      471.72      2.65 o 
   3   3   4       74.47       96.24      1.00 o 
   4   3   4      271.77      286.32      2.09 o 
   5   3   4      863.52      856.19      4.63 o 
   6   3   4      460.43      458.32      3.01 o 
   7   3   4      106.04      108.82      1.50 o 
   8   3   4      118.95      118.34      1.91 o 
   9   3   4      145.08      135.44      8.25 o 
  10   3   4       34.95       35.35      3.70 o 
  11   3   4       23.16       24.34      2.25 o 
 -13   4   4        1.16       -0.34      2.69 o 
 -12   4   4       56.21       55.21      2.86 o 
 -11   4   4        0.92       -0.67      1.43 o 
 -10   4   4       68.85       60.36      2.49 o 
  -9   4   4       40.57       34.16      1.33 o 
  -8   4   4      355.62      336.12      3.71 o 
  -7   4   4      161.84      168.00      2.23 o 
  -6   4   4       18.10       15.55      0.57 o 
  -5   4   4       14.11       14.06      0.73 o 
  -4   4   4      682.16      796.76      5.96 o 
  -3   4   4      591.73      569.56      4.60 o 
  -2   4   4      847.29      959.22      5.68 o 
  -1   4   4     5809.00     6090.48     32.59 o 
   0   4   4      399.35      463.21      2.69 o 
   1   4   4       58.67       73.27      0.92 o 
   2   4   4        5.67       15.55      0.88 o 
   3   4   4      520.51      559.97      5.69 o 
   4   4   4      169.81      145.26      2.05 o 
   5   4   4       95.63      100.73      1.01 o 
   6   4   4      742.56      746.01      5.87 o 
   7   4   4     1170.33     1142.69     12.83 o 
   8   4   4        4.74        2.45      1.07 o 
   9   4   4      175.07      169.34      3.81 o 
  10   4   4        6.10        3.70      1.67 o 
  11   4   4      131.82      151.23      4.05 o 
 -12   5   4        1.97        3.70      1.90 o 
 -11   5   4       77.50       71.07      7.07 o 
 -10   5   4       36.26       33.14      2.01 o 
  -9   5   4      110.95      116.99      3.03 o 
  -8   5   4      121.85      129.22      3.24 o 
  -7   5   4      619.42      537.20      6.54 o 
  -6   5   4        0.13        1.20      1.01 o 
  -5   5   4      110.23      139.62      3.36 o 
  -4   5   4      649.39      709.23      6.41 o 
  -3   5   4      281.56      368.34      4.96 o 
  -2   5   4       28.46       25.50      1.09 o 
  -1   5   4     2261.13     2431.16     13.91 o 
   0   5   4      801.68      857.27      4.92 o 
   1   5   4      139.95      140.16      1.27 o 
   2   5   4     3363.32     3778.36     20.62 o 
   3   5   4      531.30      595.88      3.46 o 
   4   5   4       29.19       29.19      0.92 o 
   5   5   4      279.32      279.91      2.73 o 
   6   5   4      535.65      497.39      4.93 o 
   7   5   4        0.01        0.34      0.99 o 
   8   5   4      134.50      116.08      2.62 o 
   9   5   4       57.08       62.49      2.86 o 
  10   5   4      104.28      107.98      3.45 o 
 -12   6   4       29.35       31.19      2.38 o 
 -11   6   4        4.46        4.71      1.67 o 
 -10   6   4       68.52       63.34      2.62 o 
  -9   6   4      440.06      414.40      5.83 o 
  -8   6   4      125.02      132.03      3.59 o 
  -7   6   4       78.83       89.37      2.35 o 
  -6   6   4      856.39      883.62      9.75 o 
  -5   6   4      242.22      255.70      2.49 o 
  -4   6   4      283.33      271.87      2.85 o 
  -3   6   4        0.06        0.25      0.39 o 
  -2   6   4      627.30      635.61      5.37 o 
  -1   6   4      280.66      305.55      2.71 o 
   0   6   4      362.43      319.26      2.69 o 
   1   6   4      782.23      840.70      5.36 o 
   2   6   4      478.89      521.29      3.63 o 
   3   6   4       50.19       58.96      1.20 o 
   4   6   4       24.28       36.57      1.23 o 
   5   6   4       73.43       76.76      1.74 o 
   6   6   4        0.21       -0.94      0.94 o 
   7   6   4       13.51       12.27      1.22 o 
   8   6   4       11.26        9.06      1.42 o 
   9   6   4        2.16        4.28      3.20 o 
  10   6   4        0.07        1.21      1.77 o 
 -12   7   4        2.47        4.38      1.90 o 
 -11   7   4       84.89       88.42      4.38 o 
 -10   7   4        1.06       -0.67      2.19 o 
  -9   7   4        0.72        1.01      1.85 o 
  -8   7   4       11.72       13.66      1.53 o 
  -7   7   4       22.49       18.85      1.29 o 
  -6   7   4      134.98      129.79      2.38 o 
  -5   7   4       25.59       31.75      1.15 o 
  -4   7   4        0.25        0.41      0.50 o 
  -3   7   4      234.73      227.43      2.95 o 
  -2   7   4        2.15        0.89      0.83 o 
  -1   7   4      222.40      231.42      2.47 o 
   0   7   4      524.38      505.81      3.90 o 
   1   7   4      605.12      650.11      4.89 o 
   2   7   4      320.21      347.14      3.10 o 
   3   7   4      213.76      248.38      2.86 o 
   4   7   4       99.56      115.07      1.71 o 
   5   7   4      100.27      103.71      1.79 o 
   6   7   4       52.56       53.40      1.73 o 
   7   7   4       14.41       13.28      1.31 o 
   8   7   4       26.97       26.09      1.94 o 
   9   7   4       10.81        9.49      2.19 o 
  10   7   4       81.31       99.78      6.23 o 
 -11   8   4      154.64      156.71      3.47 o 
 -10   8   4        5.85        3.53      1.40 o 
  -9   8   4       27.79       20.11      1.62 o 
  -8   8   4        0.26       -1.21      1.21 o 
  -7   8   4        9.24        7.37      1.06 o 
  -6   8   4      187.56      180.68      1.90 o 
  -5   8   4       33.36       36.46      1.20 o 
  -4   8   4       12.84       21.82      1.51 o 
  -3   8   4        0.00        0.85      0.93 o 
  -2   8   4       26.22       39.13      1.39 o 
  -1   8   4      155.63      133.71      1.73 o 
   0   8   4      147.00      195.12      1.84 o 
   1   8   4      390.21      378.07      3.38 o 
   2   8   4        0.25        1.10      0.55 o 
   3   8   4        1.21        3.10      0.85 o 
   4   8   4       10.38        6.99      0.83 o 
   5   8   4       79.84       71.75      1.63 o 
   6   8   4       66.68       63.57      1.70 o 
   7   8   4       10.89        9.08      1.21 o 
   8   8   4      102.48      104.66      3.90 o 
   9   8   4       49.04       54.88      2.86 o 
 -11   9   4      127.27      126.26      5.32 o 
 -10   9   4       21.85       22.95      1.72 o 
  -9   9   4        9.68       11.91      1.40 o 
  -8   9   4      117.47      115.95      2.56 o 
  -7   9   4       89.52       87.99      3.12 o 
  -6   9   4      659.30      652.52      9.01 o 
  -5   9   4      210.64      208.88      3.26 o 
  -4   9   4       32.67       41.00      1.19 o 
  -3   9   4      346.91      361.55      7.41 o 
  -2   9   4      180.06      161.09      2.47 o 
  -1   9   4      234.99      224.81      2.71 o 
   0   9   4       44.03       52.52      1.00 o 
   1   9   4       66.39       60.85      1.52 o 
   2   9   4        3.07        1.31      0.63 o 
   3   9   4       91.48      104.04      2.14 o 
   4   9   4      284.43      291.34      3.88 o 
   5   9   4      406.68      423.28      4.03 o 
   6   9   4       48.41       44.71      1.54 o 
   7   9   4       33.69       30.67      1.51 o 
   8   9   4       14.51       17.69      1.70 o 
   9   9   4        0.78       -0.95      1.48 o 
 -10  10   4      106.59      109.88      2.97 o 
  -9  10   4       14.39       15.12      1.60 o 
  -8  10   4        0.58        2.55      1.21 o 
  -7  10   4       84.77       88.44      2.04 o 
  -6  10   4      239.24      223.98     10.60 o 
  -5  10   4       80.19       81.83      1.99 o 
  -4  10   4       65.98       53.23      3.26 o 
  -3  10   4      158.24      136.81      3.48 o 
  -2  10   4       32.63       29.07      2.18 o 
  -1  10   4       85.55       71.93      1.70 o 
   0  10   4      208.07      201.08      2.57 o 
   1  10   4      661.89      600.66      4.87 o 
   2  10   4      684.07      654.38      4.95 o 
   3  10   4      743.88      710.39      6.55 o 
   4  10   4       49.29       53.04      1.33 o 
   5  10   4       82.09       72.28      1.66 o 
   6  10   4        0.08        0.09      0.91 o 
   7  10   4       24.00       24.95      1.48 o 
   8  10   4       64.16       65.20      3.70 o 
 -10  11   4      119.48      141.07      3.22 o 
  -9  11   4        9.83        8.14      1.48 o 
  -8  11   4       63.30       66.28      2.45 o 
  -7  11   4        1.53       -0.63      3.20 o 
  -6  11   4        8.27        5.53      1.47 o 
  -5  11   4       43.34       36.34      2.24 o 
  -4  11   4       30.01       22.36      1.21 o 
  -3  11   4      151.08      148.85      3.72 o 
  -2  11   4      161.93      170.37      5.89 o 
  -1  11   4        0.00        1.35      1.14 o 
   0  11   4      335.63      333.12      5.69 o 
   1  11   4      249.60      238.66      2.67 o 
   2  11   4        3.82        1.12      1.32 o 
   3  11   4       30.91       33.12      1.39 o 
   4  11   4      102.21       95.81      2.10 o 
   5  11   4      192.50      182.16      2.73 o 
   6  11   4       12.23       11.52      1.52 o 
   7  11   4        0.63        1.05      1.37 o 
   8  11   4        0.04       -0.41      1.49 o 
  -9  12   4      147.40      163.52      4.10 o 
  -8  12   4        0.86        3.05      1.99 o 
  -7  12   4        6.98        6.23      2.02 o 
  -6  12   4       52.92       44.61      2.55 o 
  -5  12   4        5.10        4.49      2.19 o 
  -4  12   4       32.30       39.73      4.38 o 
  -3  12   4       27.68       25.59      2.19 o 
  -2  12   4        2.65        1.68      1.62 o 
  -1  12   4       90.60      101.47      3.64 o 
   0  12   4        0.73        2.80      1.63 o 
   1  12   4      139.65      155.55      3.62 o 
   2  12   4       86.10       86.14      3.03 o 
   3  12   4       87.75       98.36      3.56 o 
   4  12   4       33.15       40.84      3.04 o 
   5  12   4       51.28       45.49      2.55 o 
   6  12   4       38.43       49.50      2.12 o 
   7  12   4       51.23       65.48      2.38 o 
  -8  13   4       19.66       23.20      2.55 o 
  -7  13   4       22.30       14.93      3.03 o 
  -6  13   4        6.83        4.65      4.21 o 
  -5  13   4      105.83      108.40      6.06 o 
  -4  13   4       90.88       72.72      5.39 o 
  -3  13   4       94.87       90.90      5.72 o 
  -2  13   4        0.48        1.68      1.73 o 
  -1  13   4        0.13        2.14      1.93 o 
   0  13   4        3.87        2.40      1.67 o 
   1  13   4       38.66       43.61      2.51 o 
   2  13   4       36.20       37.01      2.85 o 
   3  13   4       10.04       10.89      3.70 o 
   4  13   4        0.21        2.36      3.37 o 
   5  13   4       15.25       17.13      2.07 o 
   6  13   4       49.99       51.44      2.99 o 
  -7  14   4       17.44       16.59      2.29 o 
  -6  14   4       13.44       17.17      4.38 o 
  -5  14   4       93.91       98.64      6.73 o 
  -4  14   4       63.83       55.89      5.05 o 
  -3  14   4       61.45       63.63      5.39 o 
  -2  14   4        6.77        2.69      3.37 o 
  -1  14   4       18.54       19.86      4.04 o 
   0  14   4      169.27      174.57      6.40 o 
   1  14   4       67.09       65.76      3.92 o 
   2  14   4        1.95        0.00      2.62 o 
   3  14   4       31.67       35.01      4.71 o 
   4  14   4       18.77       23.90      4.38 o 
   5  14   4        6.87       10.10      4.04 o 
  -5  15   4       46.91       44.78      5.39 o 
  -4  15   4       78.88       77.43      6.06 o 
  -3  15   4       28.27       32.66      5.05 o 
  -2  15   4       63.07       73.39      5.72 o 
  -1  15   4       10.82       13.80      4.04 o 
   0  15   4       45.05       43.09      5.05 o 
   1  15   4        7.16        7.68      2.73 o 
   2  15   4       20.94       19.86      4.38 o 
   3  15   4        4.74       12.12      4.38 o 
  -3  16   4      105.90      110.09      6.73 o 
  -2  16   4      161.44      163.28      8.08 o 
  -1  16   4        0.31        3.37      4.04 o 
   0  16   4      174.96      183.82      8.42 o 
   1  16   4       20.80       19.28      3.33 o 
 -13   1   5       51.30       46.51      2.00 o 
 -12   1   5        9.91        7.42      1.36 o 
 -11   1   5       39.21       40.18      1.38 o 
 -10   1   5       31.70       29.07      1.16 o 
  -9   1   5       73.83       69.02      1.48 o 
  -8   1   5      346.70      348.48      3.36 o 
  -7   1   5       23.16       16.94      0.83 o 
  -6   1   5      605.93      672.70      5.34 o 
  -5   1   5      935.07     1006.56      7.53 o 
  -4   1   5       77.87      120.17      1.14 o 
  -3   1   5      430.72      417.81      1.91 o 
  -2   1   5     2549.10     2624.11     10.98 o 
  -1   1   5      402.66      404.39      1.90 o 
   0   1   5      634.19      672.07      3.28 o 
   1   1   5      507.73      550.16      2.93 o 
   2   1   5     1278.66     1407.43      8.87 o 
   3   1   5       10.78       13.95      0.77 o 
   4   1   5      150.12      166.39      1.51 o 
   5   1   5        0.06        0.25      0.40 o 
   6   1   5       28.18       32.98      0.89 o 
   7   1   5      772.42      740.24      4.96 o 
   8   1   5        2.66        2.55      0.80 o 
   9   1   5      111.74      117.79      2.72 o 
  10   1   5       27.57       32.08      2.60 o 
  11   1   5      110.22      135.55      3.57 o 
 -13   2   5        0.61        2.45      1.77 o 
 -12   2   5        4.87        7.23      1.29 o 
 -11   2   5      139.56      152.63      2.71 o 
 -10   2   5       31.84       35.56      1.26 o 
  -9   2   5      218.58      199.24      2.19 o 
  -8   2   5      164.53      159.19      1.98 o 
  -7   2   5     1629.96     1683.79     12.45 o 
  -6   2   5      157.20      128.35      1.78 o 
  -5   2   5      375.64      364.62      2.65 o 
  -4   2   5     1767.65     1807.24     10.91 o 
  -3   2   5     6238.34     6478.99     31.54 o 
  -2   2   5       53.25       61.06      0.65 o 
  -1   2   5     1246.07     1323.25      6.22 o 
   0   2   5     1284.38     1317.31      5.92 o 
   1   2   5     1774.84     1843.18      9.86 o 
   2   2   5      370.22      407.22      3.21 o 
   3   2   5       31.60       26.71      0.82 o 
   4   2   5        4.45        4.01      0.41 o 
   5   2   5       10.90       16.60      0.59 o 
   6   2   5      451.55      442.30      3.01 o 
   7   2   5       89.50       95.48      1.40 o 
   8   2   5       34.51       39.14      1.33 o 
   9   2   5       38.47       37.31      1.75 o 
  10   2   5       13.22       14.88      1.90 o 
 -13   3   5       10.31       10.74      1.90 o 
 -12   3   5       15.48       12.87      1.90 o 
 -11   3   5        0.19        0.11      1.24 o 
 -10   3   5      114.09      123.91      2.93 o 
  -9   3   5      286.70      258.56      7.38 o 
  -8   3   5       16.25       11.53      1.09 o 
  -7   3   5       86.33       82.54      1.76 o 
  -6   3   5      294.05      289.42      3.17 o 
  -5   3   5     2262.54     2431.95     17.78 o 
  -4   3   5     2257.77     2360.83     13.91 o 
  -3   3   5       80.80      116.92      0.86 o 
  -2   3   5       31.93       28.58      0.62 o 
  -1   3   5       33.05       15.59      0.53 o 
   0   3   5      700.03      588.52      2.72 o 
   1   3   5        4.20        1.25      0.30 o 
   2   3   5       79.29       73.33      0.89 o 
   3   3   5      203.74      244.64      1.89 o 
   4   3   5        0.84        2.02      0.45 o 
   5   3   5      166.21      150.13      1.54 o 
   6   3   5      214.31      197.70      2.13 o 
   7   3   5      235.24      227.47      2.34 o 
   8   3   5        3.16        2.77      0.95 o 
   9   3   5       74.03       82.05      2.86 o 
  10   3   5       10.88        8.92      1.90 o 
 -13   4   5      243.30      257.06      5.00 o 
 -12   4   5       12.77       12.81      1.90 o 
 -11   4   5        9.03        5.60      1.85 o 
 -10   4   5       29.69       37.61      1.61 o 
  -9   4   5       13.26       11.64      1.01 o 
  -8   4   5      219.54      196.96      3.34 o 
  -7   4   5      134.31      131.56      2.68 o 
  -6   4   5       79.97       91.05      1.28 o 
  -5   4   5       68.43       61.55      0.81 o 
  -4   4   5       32.36       24.12      1.51 o 
  -3   4   5      705.71      767.22      6.13 o 
  -2   4   5      118.97       87.08      1.30 o 
  -1   4   5      828.61      887.11      5.10 o 
   0   4   5       41.81       44.14      0.81 o 
   1   4   5     1823.65     2064.40     11.22 o 
   2   4   5     2756.74     2925.16     14.95 o 
   3   4   5       10.75       11.08      0.40 o 
   4   4   5        4.17        2.51      0.37 o 
   5   4   5      479.02      458.28      3.22 o 
   6   4   5      230.82      224.72      2.16 o 
   7   4   5       42.23       45.44      1.72 o 
   8   4   5      203.80      202.69      5.15 o 
   9   4   5      155.89      163.46      3.81 o 
  10   4   5       54.99       58.87      2.97 o 
 -13   5   5        3.03        1.51      1.90 o 
 -12   5   5       61.04       62.96      2.86 o 
 -11   5   5       64.39       56.79      2.59 o 
 -10   5   5       52.17       43.47      2.36 o 
  -9   5   5      926.21      847.07     10.12 o 
  -8   5   5      989.14      903.45     10.35 o 
  -7   5   5       43.57       46.56      3.53 o 
  -6   5   5        0.94       -0.19      0.81 o 
  -5   5   5      133.21      126.28      1.51 o 
  -4   5   5       68.79       72.95      1.48 o 
  -3   5   5      930.65      984.68      7.63 o 
  -2   5   5       24.38       25.24      0.63 o 
  -1   5   5      316.29      353.96      3.40 o 
   0   5   5     1319.45     1345.79      7.98 o 
   1   5   5     1170.26     1294.42      9.49 o 
   2   5   5        3.71        5.38      0.46 o 
   3   5   5      147.08      169.73      1.92 o 
   4   5   5       96.89       97.03      1.53 o 
   5   5   5       18.78       18.26      0.86 o 
   6   5   5        0.01        1.76      0.77 o 
   7   5   5      227.54      208.87      4.86 o 
   8   5   5      166.90      161.47      3.27 o 
   9   5   5        4.72        6.98      1.67 o 
  10   5   5       12.85       13.27      2.86 o 
 -12   6   5       86.90       87.58      3.33 o 
 -11   6   5      183.12      181.46      4.05 o 
 -10   6   5       97.23       86.94      2.86 o 
  -9   6   5        0.73        0.50      1.43 o 
  -8   6   5       27.15       18.26      1.53 o 
  -7   6   5        1.13        1.08      1.05 o 
  -6   6   5       63.70       43.08      3.09 o 
  -5   6   5      144.49      161.17      2.92 o 
  -4   6   5       41.55       45.30      1.85 o 
  -3   6   5        0.01        0.63      0.40 o 
  -2   6   5       43.34       57.13      0.84 o 
  -1   6   5       13.46       14.01      0.49 o 
   0   6   5     2740.37     2818.25     15.28 o 
   1   6   5      165.74      168.61      1.70 o 
   2   6   5       17.01       21.95      0.95 o 
   3   6   5       45.97       42.04      1.02 o 
   4   6   5      169.49      183.42      1.92 o 
   5   6   5       49.60       46.11      1.16 o 
   6   6   5        6.21        6.55      1.07 o 
   7   6   5       56.56       53.64      1.87 o 
   8   6   5        7.38        5.75      1.40 o 
   9   6   5       17.47       18.47      1.90 o 
  10   6   5       11.47       11.54      2.14 o 
 -12   7   5       11.90       10.34      1.90 o 
 -11   7   5        0.33       -1.18      1.67 o 
 -10   7   5       67.87       56.66      3.20 o 
  -9   7   5       18.56       15.01      1.53 o 
  -8   7   5       99.95       83.28      2.35 o 
  -7   7   5        5.46        6.06      1.18 o 
  -6   7   5       81.85       85.79      1.34 o 
  -5   7   5       10.32       11.27      0.74 o 
  -4   7   5      831.13      861.35      7.22 o 
  -3   7   5     1756.55     1806.10     13.99 o 
  -2   7   5      598.35      581.74      4.47 o 
  -1   7   5        1.71        0.45      0.34 o 
   0   7   5      116.51      127.11      1.81 o 
   1   7   5       49.73       57.59      1.08 o 
   2   7   5       54.84       69.44      1.38 o 
   3   7   5        9.38       10.14      0.63 o 
   4   7   5      518.37      492.57      4.33 o 
   5   7   5       13.96       18.06      1.07 o 
   6   7   5        2.17        2.28      0.96 o 
   7   7   5       17.76       22.47      2.48 o 
   8   7   5        2.23        3.15      1.49 o 
   9   7   5       29.90       30.47      4.38 o 
 -12   8   5        0.00       -1.77      1.77 o 
 -11   8   5       32.64       31.11      2.25 o 
 -10   8   5       24.43       23.57      1.90 o 
  -9   8   5       68.01       68.51      2.59 o 
  -8   8   5       44.60       36.56      2.69 o 
  -7   8   5       17.44       19.30      1.01 o 
  -6   8   5        3.70        4.31      0.65 o 
  -5   8   5        4.53        8.50      0.76 o 
  -4   8   5       15.74        9.35      0.70 o 
  -3   8   5      274.53      309.59      2.82 o 
  -2   8   5       10.74        7.68      0.52 o 
  -1   8   5        9.79        9.11      0.71 o 
   0   8   5     1656.34     1713.77     10.24 o 
   1   8   5       14.59       19.05      1.51 o 
   2   8   5      858.66      839.54      6.72 o 
   3   8   5       30.93       23.86      0.91 o 
   4   8   5        1.27        1.89      0.81 o 
   5   8   5      925.44      866.51      6.99 o 
   6   8   5       51.70       53.76      1.65 o 
   7   8   5      180.78      190.25      2.73 o 
   8   8   5       17.69       13.91      1.61 o 
   9   8   5        1.58        1.41      1.77 o 
 -11   9   5       22.57       20.34      1.92 o 
 -10   9   5        9.55        7.80      1.62 o 
  -9   9   5       34.40       37.07      2.71 o 
  -8   9   5      100.49       97.90      3.55 o 
  -7   9   5        4.33        1.22      1.03 o 
  -6   9   5      255.09      242.94      3.45 o 
  -5   9   5        2.73        1.35      0.90 o 
  -4   9   5       76.74       79.23      1.94 o 
  -3   9   5      632.58      654.63      5.56 o 
  -2   9   5      124.91      140.47      2.24 o 
  -1   9   5       18.38       17.20      1.18 o 
   0   9   5       85.76       80.39      1.01 o 
   1   9   5      439.21      450.31      3.03 o 
   2   9   5      178.16      169.49      1.95 o 
   3   9   5      102.54       95.89      1.54 o 
   4   9   5      786.74      773.54      8.53 o 
   5   9   5      153.88      148.13      2.19 o 
   6   9   5        0.54        1.23      0.97 o 
   7   9   5       20.68       15.85      1.71 o 
   8   9   5       27.70       26.85      1.81 o 
 -11  10   5       22.71       23.23      4.71 o 
 -10  10   5       45.59       54.00      2.39 o 
  -9  10   5       17.86       16.08      2.04 o 
  -8  10   5        0.74        1.30      1.36 o 
  -7  10   5       52.01       43.78      2.53 o 
  -6  10   5      122.20      110.15      3.11 o 
  -5  10   5        0.34       -0.41      0.98 o 
  -4  10   5      317.59      331.32      4.17 o 
  -3  10   5      254.33      244.23      3.69 o 
  -2  10   5       27.76       26.18      2.10 o 
  -1  10   5       89.60       87.79      2.56 o 
   0  10   5       26.79       26.20      1.20 o 
   1  10   5       74.71       64.91      1.15 o 
   2  10   5      868.90      816.12      6.69 o 
   3  10   5      557.93      540.88      5.43 o 
   4  10   5       16.97       12.98      1.50 o 
   5  10   5       11.85       14.46      1.09 o 
   6  10   5       61.89       72.78      1.93 o 
   7  10   5        0.23        1.60      1.18 o 
   8  10   5       22.54       24.59      2.14 o 
 -10  11   5        3.21        0.39      1.60 o 
  -9  11   5        8.39        7.46      1.57 o 
  -8  11   5       60.73       62.33      2.71 o 
  -7  11   5      144.46      145.71      7.24 o 
  -6  11   5        0.02       -0.41      1.47 o 
  -5  11   5       26.54       26.80      3.03 o 
  -4  11   5       49.83       46.30      1.71 o 
  -3  11   5       14.36       10.93      0.99 o 
  -2  11   5      387.77      371.75     10.44 o 
  -1  11   5       12.63       19.50      1.90 o 
   0  11   5      295.65      269.16      3.24 o 
   1  11   5      125.92      112.30      2.38 o 
   2  11   5       72.25       81.40      1.70 o 
   3  11   5        0.85        0.80      0.98 o 
   4  11   5       12.72       15.09      1.31 o 
   5  11   5       44.62       43.62      1.76 o 
   6  11   5       33.36       35.60      1.62 o 
   7  11   5      103.41      108.91      2.83 o 
  -9  12   5        1.10        1.02      2.62 o 
  -8  12   5       19.26       21.55      2.49 o 
  -7  12   5       83.00       90.02      5.89 o 
  -6  12   5       28.50       29.13      1.56 o 
  -5  12   5      367.78      380.07     10.60 o 
  -4  12   5      360.10      363.73      4.58 o 
  -3  12   5       32.86       40.42      4.04 o 
  -2  12   5        0.10       -0.49      2.69 o 
  -1  12   5       77.21       80.46      3.31 o 
   0  12   5       33.77       33.51      2.16 o 
   1  12   5       19.98       18.75      2.07 o 
   2  12   5       11.77       17.28      1.29 o 
   3  12   5      269.29      249.79      3.96 o 
   4  12   5       10.33        7.02      1.54 o 
   5  12   5       19.26       21.92      1.85 o 
   6  12   5      188.59      195.59      3.42 o 
  -8  13   5        7.28        6.87      2.24 o 
  -7  13   5        0.00        0.75      1.93 o 
  -6  13   5       64.63       66.90      2.56 o 
  -5  13   5      101.63      107.00      3.20 o 
  -4  13   5      167.52      167.99      7.07 o 
  -3  13   5      146.07      123.55      6.73 o 
  -2  13   5        2.71        1.05      3.03 o 
  -1  13   5       96.30      105.52      3.79 o 
   0  13   5        2.19        5.01      2.10 o 
   1  13   5       69.72       82.52      3.15 o 
   2  13   5       61.67       52.02      2.71 o 
   3  13   5       53.63       53.92      2.26 o 
   4  13   5       36.06       42.19      2.33 o 
   5  13   5       38.17       47.97      4.04 o 
   6  13   5       12.50        7.41      3.70 o 
  -7  14   5       66.75       70.16      3.36 o 
  -6  14   5        9.18       17.51      4.04 o 
  -5  14   5        1.74       -0.67      3.37 o 
  -4  14   5        9.02       12.79      3.70 o 
  -3  14   5        4.45        3.37      3.37 o 
  -2  14   5        8.32        6.40      3.37 o 
  -1  14   5       86.60       83.74      3.79 o 
   0  14   5      244.71      241.54      7.57 o 
   1  14   5       26.80       30.66      2.51 o 
   2  14   5        0.15        0.44      1.87 o 
   3  14   5       26.93       28.28      4.71 o 
   4  14   5        1.17        1.35      3.70 o 
  -5  15   5        4.85        4.71      4.04 o 
  -4  15   5       47.81       44.10      5.05 o 
  -3  15   5       16.58        9.76      3.70 o 
  -2  15   5       34.72       23.90      4.71 o 
  -1  15   5       60.95       65.31      5.72 o 
   0  15   5        0.17        2.69      3.70 o 
   1  15   5       23.34       24.31      3.33 o 
   2  15   5        8.94       13.80      4.38 o 
   3  15   5        0.90       -0.34      4.04 o 
  -2  16   5        8.49        0.34      4.04 o 
  -1  16   5        1.52        3.37      4.04 o 
   0  16   5        1.66       -0.67      4.04 o 
 -13   0   6      109.97      118.50      4.71 o 
 -12   0   6       33.49       31.02      2.01 o 
 -11   0   6        3.79        3.37      1.43 o 
 -10   0   6      129.13      131.41      4.04 o 
  -9   0   6      396.33      382.97      9.93 o 
  -8   0   6      181.91      214.10      3.70 o 
  -7   0   6        7.10       14.02      1.19 o 
  -6   0   6      335.37      322.62      4.16 o 
  -5   0   6      722.11      756.14      8.33 o 
  -4   0   6     2456.91     2506.98     21.28 o 
  -3   0   6      519.68      637.94      4.58 o 
  -2   0   6     4012.89     4139.34     26.89 o 
  -1   0   6        0.33        2.02      0.44 o 
   0   0   6        5.35        5.65      0.63 o 
   1   0   6      667.84      745.35      6.84 o 
   2   0   6      443.84      481.68      4.93 o 
   3   0   6       11.90        7.00      0.83 o 
   4   0   6      440.63      447.71      4.81 o 
   5   0   6       30.44       28.46      1.26 o 
   6   0   6     1760.63     1741.24     15.95 o 
   7   0   6      534.91      528.14      6.13 o 
   8   0   6       36.61       51.77      2.09 o 
   9   0   6      324.44      350.26      5.35 o 
  10   0   6       25.88       21.55      2.69 o 
 -13   1   6       67.38       68.94      2.39 o 
 -12   1   6      141.36      152.08      2.92 o 
 -11   1   6        1.80        1.49      0.96 o 
 -10   1   6       53.33       47.08      1.60 o 
  -9   1   6      417.99      422.76      4.66 o 
  -8   1   6      765.06      702.04      5.80 o 
  -7   1   6       22.68       25.15      1.46 o 
  -6   1   6     1029.70     1088.17      8.25 o 
  -5   1   6     1293.36     1388.48     10.23 o 
  -4   1   6       12.33       16.15      0.51 o 
  -3   1   6     1319.39     1377.94      6.55 o 
  -2   1   6        7.09        8.39      0.33 o 
  -1   1   6       65.17       65.87      0.99 o 
   0   1   6      733.90      765.83      4.27 o 
   1   1   6      423.69      406.64      2.18 o 
   2   1   6     1721.53     1876.53     12.61 o 
   3   1   6     1695.86     1752.54     11.03 o 
   4   1   6      124.01      121.27      1.48 o 
   5   1   6      265.09      216.42      2.16 o 
   6   1   6      638.41      629.66      4.27 o 
   7   1   6      556.08      565.22      4.40 o 
   8   1   6      127.59      129.44      1.98 o 
   9   1   6       20.05       20.32      1.59 o 
  10   1   6       57.08       69.92      3.12 o 
 -13   2   6        0.20        0.00      2.02 o 
 -12   2   6        1.46        2.36      1.22 o 
 -11   2   6        0.02       -1.09      1.09 o 
 -10   2   6       24.31       24.49      1.13 o 
  -9   2   6     1259.89     1231.72      9.54 o 
  -8   2   6        8.04        6.65      0.70 o 
  -7   2   6      170.63      155.12      1.93 o 
  -6   2   6       24.30       31.35      0.75 o 
  -5   2   6     2590.00     2603.27     16.90 o 
  -4   2   6      133.23      135.81      1.62 o 
  -3   2   6     1053.35     1060.44      5.78 o 
  -2   2   6     2929.93     2948.57     15.29 o 
  -1   2   6      265.30      254.89      1.70 o 
   0   2   6      312.75      319.34      2.18 o 
   1   2   6      218.19      263.98      1.88 o 
   2   2   6      612.55      659.20      4.53 o 
   3   2   6      357.98      392.63      2.68 o 
   4   2   6       63.68       66.71      1.01 o 
   5   2   6        2.20       -0.14      0.54 o 
   6   2   6       33.62       25.76      0.83 o 
   7   2   6       53.55       50.07      1.32 o 
   8   2   6        1.63        2.77      0.96 o 
   9   2   6      115.17      112.97      2.37 o 
  10   2   6        0.33        2.74      1.85 o 
 -13   3   6       25.35       31.52      2.25 o 
 -12   3   6       35.95       32.30      2.19 o 
 -11   3   6        8.60        6.52      1.54 o 
 -10   3   6      172.32      156.19      4.52 o 
  -9   3   6      515.17      512.83      5.38 o 
  -8   3   6       30.25       33.96      3.26 o 
  -7   3   6       74.57       77.48      2.39 o 
  -6   3   6       93.87       87.84      1.91 o 
  -5   3   6        6.09        8.19      0.59 o 
  -4   3   6     1292.00     1358.74      9.05 o 
  -3   3   6       13.30        7.70      0.38 o 
  -2   3   6     3038.18     3020.40     14.66 o 
  -1   3   6      148.58      158.74      1.12 o 
   0   3   6      381.71      423.93      2.39 o 
   1   3   6     2492.66     2478.13     13.20 o 
   2   3   6       70.58       64.63      1.06 o 
   3   3   6       45.80       56.82      1.10 o 
   4   3   6      118.26      104.10      1.26 o 
   5   3   6       79.08       76.39      1.13 o 
   6   3   6      241.66      247.72      2.37 o 
   7   3   6       14.05       14.57      1.00 o 
   8   3   6       18.60       19.68      1.24 o 
   9   3   6        8.22        7.81      1.52 o 
  10   3   6        1.46        1.89      2.02 o 
 -13   4   6        0.59        0.67      1.90 o 
 -12   4   6       30.40       30.21      2.14 o 
 -11   4   6        0.44       -1.51      1.51 o 
 -10   4   6       53.24       38.48      2.68 o 
  -9   4   6       42.21       50.19      1.67 o 
  -8   4   6      712.81      740.43      6.98 o 
  -7   4   6      393.38      444.83      4.58 o 
  -6   4   6        1.27        4.38      0.66 o 
  -5   4   6      131.97      135.41      1.25 o 
  -4   4   6     3212.87     3504.30     20.46 o 
  -3   4   6      873.44      866.10      5.46 o 
  -2   4   6      689.89      817.95      5.92 o 
  -1   4   6      333.90      305.37      2.74 o 
   0   4   6     1171.42     1147.52      5.70 o 
   1   4   6      164.53      161.11      1.14 o 
   2   4   6      776.64      718.72      3.96 o 
   3   4   6        1.94        4.77      0.41 o 
   4   4   6      198.39      205.32      1.79 o 
   5   4   6     1898.20     1802.47     10.81 o 
   6   4   6       52.44       47.63      1.30 o 
   7   4   6       69.74       65.73      1.65 o 
   8   4   6      268.46      268.69      4.77 o 
   9   4   6      103.63      102.15      3.85 o 
  10   4   6        0.05       -1.21      1.77 o 
 -13   5   6      106.60      118.58      3.68 o 
 -12   5   6       39.01       38.94      2.38 o 
 -11   5   6        0.31        0.47      1.53 o 
 -10   5   6       13.12        9.03      1.53 o 
  -9   5   6       22.46       21.14      1.77 o 
  -8   5   6      107.60      119.15      6.06 o 
  -7   5   6      210.33      169.65      2.97 o 
  -6   5   6      111.66      109.76      2.25 o 
  -5   5   6       21.50       21.78      0.79 o 
  -4   5   6      138.47      112.65      1.93 o 
  -3   5   6      777.09      810.63      7.61 o 
  -2   5   6      416.68      429.89      4.08 o 
  -1   5   6     1100.80     1197.53      8.71 o 
   0   5   6       78.31       69.89      1.27 o 
   1   5   6       36.02       41.81      0.74 o 
   2   5   6       42.31       50.18      0.94 o 
   3   5   6      199.59      200.67      2.94 o 
   4   5   6        3.20        3.99      0.65 o 
   5   5   6      148.22      148.38      2.04 o 
   6   5   6      129.73      127.54      2.01 o 
   7   5   6       19.42       17.90      1.26 o 
   8   5   6        0.00        1.81      1.37 o 
   9   5   6        0.52       -1.46      1.46 o 
 -12   6   6        0.90        1.18      2.86 o 
 -11   6   6       14.85       12.60      1.90 o 
 -10   6   6        6.83        1.85      1.43 o 
  -9   6   6       93.86      100.02      4.21 o 
  -8   6   6      666.60      653.65      7.97 o 
  -7   6   6      217.75      193.41      3.31 o 
  -6   6   6       66.12       71.28      1.59 o 
  -5   6   6     2742.90     2847.63     20.51 o 
  -4   6   6       81.98       85.01      1.90 o 
  -3   6   6       23.62       35.93      2.19 o 
  -2   6   6       91.60       96.37      1.43 o 
  -1   6   6      939.83      921.58      6.89 o 
   0   6   6        0.05        0.40      0.60 o 
   1   6   6       39.97       30.01      1.12 o 
   2   6   6      348.20      355.12      2.58 o 
   3   6   6       80.47       86.28      2.00 o 
   4   6   6       19.76       13.22      0.78 o 
   5   6   6        0.82        2.66      0.76 o 
   6   6   6       12.87       11.83      1.33 o 
   7   6   6      126.96      130.82      2.45 o 
   8   6   6       53.84       58.35      2.44 o 
   9   6   6       23.41       17.29      2.01 o 
 -12   7   6       26.71       27.32      4.21 o 
 -11   7   6       11.30        8.39      1.77 o 
 -10   7   6        0.66       -1.50      1.53 o 
  -9   7   6       50.13       39.42      3.53 o 
  -8   7   6        0.01       -0.49      1.29 o 
  -7   7   6       42.63       37.87      2.36 o 
  -6   7   6        8.36       11.73      0.99 o 
  -5   7   6       16.10        8.73      0.89 o 
  -4   7   6       99.44      114.79      1.83 o 
  -3   7   6      195.15      210.83      3.02 o 
  -2   7   6        1.17        0.96      0.49 o 
  -1   7   6      294.57      320.93      5.19 o 
   0   7   6     1875.71     1982.74     14.03 o 
   1   7   6       33.57       25.46      1.06 o 
   2   7   6      474.15      448.02      4.61 o 
   3   7   6      486.94      443.92      3.91 o 
   4   7   6      101.62      100.29      1.56 o 
   5   7   6      224.52      225.12      2.77 o 
   6   7   6       85.04       81.47      1.86 o 
   7   7   6       12.21       10.37      1.18 o 
   8   7   6        9.57       13.89      1.48 o 
   9   7   6       14.37       17.16      2.36 o 
 -12   8   6       18.28        9.23      2.01 o 
 -11   8   6       62.52       59.56      2.73 o 
 -10   8   6        7.20        7.84      1.62 o 
  -9   8   6       25.58       23.48      1.77 o 
  -8   8   6        7.64        7.48      1.29 o 
  -7   8   6       14.75        9.76      0.93 o 
  -6   8   6      397.64      335.54      3.36 o 
  -5   8   6        2.39        2.08      0.68 o 
  -4   8   6       61.76       48.03      2.30 o 
  -3   8   6      208.96      200.70      2.88 o 
  -2   8   6      183.80      192.69      2.08 o 
  -1   8   6      618.57      588.55      4.16 o 
   0   8   6        2.01        2.62      0.83 o 
   1   8   6      627.15      647.43      4.90 o 
   2   8   6      640.63      588.52      5.10 o 
   3   8   6       77.90       78.38      1.55 o 
   4   8   6       13.23       12.35      0.99 o 
   5   8   6        0.04        1.72      0.97 o 
   6   8   6       15.61       16.71      1.23 o 
   7   8   6       91.79       95.81      2.17 o 
   8   8   6       56.21       58.16      2.52 o 
 -11   9   6        0.06       -1.63      1.63 o 
 -10   9   6        1.14        0.29      1.42 o 
  -9   9   6       10.33        7.24      1.40 o 
  -8   9   6       27.18       24.84      1.48 o 
  -7   9   6      119.41      125.74      2.32 o 
  -6   9   6       81.46       82.82      2.15 o 
  -5   9   6       28.13       22.14      1.40 o 
  -4   9   6        0.01        1.73      0.98 o 
  -3   9   6      425.18      438.62      5.09 o 
  -2   9   6       93.62       87.56      1.54 o 
  -1   9   6        0.15        0.60      0.51 o 
   0   9   6     1103.04     1027.10      7.78 o 
   1   9   6      211.31      217.08      2.27 o 
   2   9   6       11.81        6.38      1.35 o 
   3   9   6        0.76       -0.39      0.72 o 
   4   9   6       64.39       59.52      2.03 o 
   5   9   6        0.29        0.86      0.92 o 
   6   9   6       28.86       28.40      1.57 o 
   7   9   6        0.95        2.88      1.18 o 
   8   9   6       24.52       28.60      2.38 o 
 -11  10   6       29.05       27.01      2.06 o 
 -10  10   6       26.75       28.94      2.38 o 
  -9  10   6       68.01       72.65      2.33 o 
  -8  10   6      211.56      214.71      5.18 o 
  -7  10   6      120.79      124.21      2.30 o 
  -6  10   6       88.89       97.72      2.38 o 
  -5  10   6      122.91      110.96      2.49 o 
  -4  10   6       51.54       59.55      3.10 o 
  -3  10   6      226.19      196.95      3.65 o 
  -2  10   6       36.12       30.90      1.81 o 
  -1  10   6      708.16      687.56      6.35 o 
   0  10   6      125.43      126.20      1.74 o 
   1  10   6      309.70      293.28      2.59 o 
   2  10   6        0.00        0.03      0.76 o 
   3  10   6       66.91       46.85      1.74 o 
   4  10   6       14.36       22.80      1.18 o 
   5  10   6       38.20       37.95      1.49 o 
   6  10   6       62.39       60.78      1.90 o 
   7  10   6        0.43        1.48      1.42 o 
 -10  11   6      169.47      185.24      3.63 o 
  -9  11   6       81.12       72.62      4.58 o 
  -8  11   6       15.88       17.87      1.50 o 
  -7  11   6       45.67       47.69      2.74 o 
  -6  11   6       68.65       83.76      3.55 o 
  -5  11   6      293.39      294.64      4.62 o 
  -4  11   6      113.55      109.42      2.54 o 
  -3  11   6      159.18      163.87      3.00 o 
  -2  11   6       33.76       30.76      1.53 o 
  -1  11   6       61.33       57.82      1.85 o 
   0  11   6       52.55       57.47      2.16 o 
   1  11   6        3.97        5.30      0.93 o 
   2  11   6       55.67       46.38      1.39 o 
   3  11   6       12.01       11.99      1.27 o 
   4  11   6       62.90       50.33      3.40 o 
   5  11   6        0.42        0.01      1.00 o 
   6  11   6       59.40       64.46      3.38 o 
   7  11   6        6.99        7.28      1.77 o 
  -9  12   6        0.61       -0.23      1.48 o 
  -8  12   6       40.14       33.40      2.55 o 
  -7  12   6       51.67       53.96      2.85 o 
  -6  12   6       20.81       22.16      1.52 o 
  -5  12   6       53.88       45.33      2.49 o 
  -4  12   6      245.34      241.61      3.64 o 
  -3  12   6        6.42        7.90      1.27 o 
  -2  12   6      440.28      449.65      5.34 o 
  -1  12   6        2.30        1.18      1.79 o 
   0  12   6        6.69        7.43      1.13 o 
   1  12   6       86.06      108.27      2.03 o 
   2  12   6       22.31       19.83      1.65 o 
   3  12   6        3.22        4.73      1.35 o 
   4  12   6       49.28       46.63      2.66 o 
   5  12   6       77.22       68.33      3.05 o 
   6  12   6        4.95        3.50      1.49 o 
  -8  13   6        1.93        2.81      1.99 o 
  -7  13   6      129.74      121.75      3.92 o 
  -6  13   6      332.09      330.22      4.51 o 
  -5  13   6       21.76       29.43      4.54 o 
  -4  13   6       31.74       32.09      2.04 o 
  -3  13   6        4.75        3.35      2.02 o 
  -2  13   6        3.57        3.68      2.02 o 
  -1  13   6       41.00       45.92      2.97 o 
   0  13   6       11.10        9.88      3.20 o 
   1  13   6      346.76      333.53      5.82 o 
   2  13   6        1.10        0.43      2.01 o 
   3  13   6       12.44       16.09      1.62 o 
   4  13   6        0.01        0.50      1.73 o 
   5  13   6      152.72      153.25      4.17 o 
  -7  14   6       19.57       19.53      2.34 o 
  -6  14   6        0.00        0.82      1.54 o 
  -5  14   6       16.53       14.81      4.38 o 
  -4  14   6       13.36       11.78      4.04 o 
  -3  14   6       83.49       84.84      5.72 o 
  -2  14   6        3.03        1.31      1.93 o 
  -1  14   6       67.19       74.63      3.68 o 
   0  14   6       26.55       28.99      5.39 o 
   1  14   6       43.13       46.58      3.31 o 
   2  14   6        0.12       -1.88      1.88 o 
   3  14   6        2.76        3.70      4.04 o 
   4  14   6      145.33      162.34      4.23 o 
  -5  15   6        6.81       10.10      4.38 o 
  -4  15   6       14.78       15.82      4.38 o 
  -3  15   6        0.19        1.01      4.04 o 
  -2  15   6       31.43       25.59      4.71 o 
  -1  15   6       22.72       30.30      4.71 o 
   0  15   6       69.73       78.62      4.12 o 
   1  15   6        1.38       -0.40      4.04 o 
 -13   1   7       15.59       18.37      1.61 o 
 -12   1   7       14.74       16.32      1.42 o 
 -11   1   7       52.22       46.53      1.60 o 
 -10   1   7       71.77       65.03      1.94 o 
  -9   1   7      144.45      134.86      2.05 o 
  -8   1   7      671.47      648.92      5.46 o 
  -7   1   7      568.06      568.91      4.79 o 
  -6   1   7       52.72       57.44      1.70 o 
  -5   1   7      907.40      891.78      6.86 o 
  -4   1   7      294.36      378.45      2.50 o 
  -3   1   7        3.93        1.55      0.41 o 
  -2   1   7        8.83       11.38      0.70 o 
  -1   1   7      348.29      333.07      2.64 o 
   0   1   7      448.70      553.45      3.43 o 
   1   1   7       29.87       24.76      0.99 o 
   2   1   7      184.18      203.87      1.88 o 
   3   1   7      360.60      347.64      2.75 o 
   4   1   7      263.47      243.76      2.30 o 
   5   1   7     1377.43     1377.44      9.06 o 
   6   1   7      252.60      260.15      2.59 o 
   7   1   7       43.68       48.49      1.66 o 
   8   1   7      168.85      180.91      2.23 o 
   9   1   7        0.18       -1.16      1.16 o 
  10   1   7        1.23        3.68      2.86 o 
 -13   2   7        3.23        6.46      1.42 o 
 -12   2   7       16.30       18.01      1.48 o 
 -11   2   7        2.99        3.03      1.17 o 
 -10   2   7      183.66      185.34      3.61 o 
  -9   2   7      513.10      515.55      5.67 o 
  -8   2   7     1619.88     1597.38     15.06 o 
  -7   2   7      397.11      426.80      3.26 o 
  -6   2   7      186.56      199.80      2.04 o 
  -5   2   7      315.02      304.62      4.43 o 
  -4   2   7        3.86        9.24      0.71 o 
  -3   2   7     1472.32     1475.32      9.17 o 
  -2   2   7      333.28      353.67      2.27 o 
  -1   2   7       78.28       79.88      1.06 o 
   0   2   7     1192.07     1291.30      8.18 o 
   1   2   7     1607.25     1711.17      8.23 o 
   2   2   7      349.37      378.17      2.60 o 
   3   2   7       45.93       43.85      0.86 o 
   4   2   7      462.33      455.07      3.49 o 
   5   2   7      116.87      116.57      1.61 o 
   6   2   7       24.75       23.78      0.91 o 
   7   2   7       25.38       25.18      1.24 o 
   8   2   7       87.43      102.10      2.28 o 
   9   2   7        1.51        1.83      1.46 o 
  10   2   7       48.85       58.68      2.97 o 
 -13   3   7        2.41        1.18      2.52 o 
 -12   3   7      140.80      145.82      3.68 o 
 -11   3   7      181.22      187.12      3.04 o 
 -10   3   7       40.51       40.17      1.68 o 
  -9   3   7        0.02       -1.03      1.03 o 
  -8   3   7      425.57      412.07      4.46 o 
  -7   3   7        8.46        6.18      0.89 o 
  -6   3   7      111.54      111.82      1.81 o 
  -5   3   7       30.42       20.10      0.83 o 
  -4   3   7       14.68       17.08      0.87 o 
  -3   3   7     2497.18     2624.59     13.60 o 
  -2   3   7       14.05        6.74      0.45 o 
  -1   3   7        6.29        5.15      0.61 o 
   0   3   7     1470.62     1642.59      8.88 o 
   1   3   7      211.42      211.32      1.97 o 
   2   3   7     1109.82     1174.43      7.68 o 
   3   3   7       52.06       48.12      1.15 o 
   4   3   7       49.98       43.14      1.06 o 
   5   3   7      705.89      684.59      5.01 o 
   6   3   7       61.64       63.45      1.70 o 
   7   3   7        4.08        4.16      1.09 o 
   8   3   7      152.81      144.81      5.56 o 
   9   3   7        0.95        1.44      1.46 o 
 -13   4   7      119.80      115.86      3.57 o 
 -12   4   7        3.44        3.70      1.67 o 
 -11   4   7        0.48        0.84      1.85 o 
 -10   4   7       56.81       60.03      1.83 o 
  -9   4   7      362.81      332.10      6.78 o 
  -8   4   7      114.53      106.42      2.03 o 
  -7   4   7       55.19       55.10      1.53 o 
  -6   4   7        2.57        6.57      0.73 o 
  -5   4   7      290.01      287.80      2.71 o 
  -4   4   7      135.81      173.55      2.06 o 
  -3   4   7      858.52      833.18      4.55 o 
  -2   4   7      349.52      371.26      2.21 o 
  -1   4   7       34.25       35.96      0.67 o 
   0   4   7     1247.24     1445.42      7.11 o 
   1   4   7        0.11        0.68      0.35 o 
   2   4   7       19.39       21.23      0.68 o 
   3   4   7      145.70      165.87      1.92 o 
   4   4   7      153.69      127.29      1.51 o 
   5   4   7       48.06       47.04      1.61 o 
   6   4   7       46.66       41.08      1.19 o 
   7   4   7      112.03      102.69      2.64 o 
   8   4   7        0.28        0.08      1.46 o 
   9   4   7       73.09       69.58      3.28 o 
 -13   5   7        7.42        7.62      1.90 o 
 -12   5   7        1.42        0.50      1.67 o 
 -11   5   7      230.89      248.68      4.52 o 
 -10   5   7        7.20        9.19      2.69 o 
  -9   5   7      455.24      426.43      6.07 o 
  -8   5   7       70.19       79.21      2.49 o 
  -7   5   7      185.46      202.07      2.41 o 
  -6   5   7       68.88       72.09      1.86 o 
  -5   5   7        7.92       10.74      0.61 o 
  -4   5   7      618.49      649.53      4.52 o 
  -3   5   7     1516.30     1544.45     11.94 o 
  -2   5   7       62.01       54.36      1.46 o 
  -1   5   7     1192.09     1211.70      8.86 o 
   0   5   7     1112.30     1064.52      7.38 o 
   1   5   7       41.25       75.94      1.07 o 
   2   5   7        9.58        7.37      0.76 o 
   3   5   7        0.08       -0.23      0.76 o 
   4   5   7        0.68        0.81      0.71 o 
   5   5   7       89.62       86.54      1.57 o 
   6   5   7        0.80       -0.03      0.83 o 
   7   5   7      143.55      157.29      3.27 o 
   8   5   7        0.65       -0.31      1.33 o 
   9   5   7       50.40       53.96      2.97 o 
 -12   6   7        0.05       -1.51      1.67 o 
 -11   6   7       47.35       42.19      3.20 o 
 -10   6   7        9.37        6.16      1.53 o 
  -9   6   7        0.40        0.73      1.29 o 
  -8   6   7       65.21       60.07      3.87 o 
  -7   6   7        9.78        5.50      1.35 o 
  -6   6   7        3.19        3.48      0.87 o 
  -5   6   7      585.92      575.28      4.64 o 
  -4   6   7        7.26        5.80      1.18 o 
  -3   6   7      554.28      625.97      5.29 o 
  -2   6   7       72.75       51.55      1.23 o 
  -1   6   7      223.49      219.17      2.36 o 
   0   6   7       27.95       41.29      1.20 o 
   1   6   7        0.41        0.08      0.40 o 
   2   6   7      573.41      568.70      4.31 o 
   3   6   7       20.17       22.19      0.99 o 
   4   6   7       11.15        5.97      0.80 o 
   5   6   7       12.37       13.65      0.91 o 
   6   6   7       15.50       10.51      1.10 o 
   7   6   7        4.44        3.13      1.14 o 
   8   6   7      105.78      110.56      4.17 o 
   9   6   7        0.85        0.50      1.90 o 
 -12   7   7        3.19        3.03      2.52 o 
 -11   7   7       11.27        8.40      1.77 o 
 -10   7   7        0.00       -0.84      1.43 o 
  -9   7   7        0.59       -1.35      1.35 o 
  -8   7   7       67.86       58.17      2.25 o 
  -7   7   7      143.97      144.12      3.70 o 
  -6   7   7       35.36       31.71      1.02 o 
  -5   7   7      132.49      149.26      2.26 o 
  -4   7   7       16.75       13.63      1.07 o 
  -3   7   7      151.50      127.53      3.40 o 
  -2   7   7       89.99       79.73      1.43 o 
  -1   7   7     1291.79     1271.55     11.25 o 
   0   7   7        7.76       11.53      0.87 o 
   1   7   7       75.60       76.99      1.53 o 
   2   7   7       63.88       52.92      1.08 o 
   3   7   7      902.04      839.01      6.60 o 
   4   7   7       37.01       34.20      1.16 o 
   5   7   7       24.47       28.42      1.24 o 
   6   7   7      409.44      424.63      6.15 o 
   7   7   7       12.16       14.26      1.70 o 
   8   7   7        0.56       -1.14      1.46 o 
 -12   8   7        0.00       -1.75      1.77 o 
 -11   8   7      120.19      127.44      5.39 o 
 -10   8   7       11.33       10.07      1.77 o 
  -9   8   7       25.24       23.48      1.77 o 
  -8   8   7      306.13      291.35      5.22 o 
  -7   8   7      517.64      472.52      8.75 o 
  -6   8   7       15.82       18.50      1.01 o 
  -5   8   7        8.79        7.25      0.79 o 
  -4   8   7        0.00        0.97      0.74 o 
  -3   8   7      432.24      428.98      8.55 o 
  -2   8   7       19.44       18.07      1.17 o 
  -1   8   7        0.45        0.08      0.73 o 
   0   8   7      167.31      145.23      2.01 o 
   1   8   7        7.01        0.77      0.81 o 
   2   8   7        0.30        0.47      0.68 o 
   3   8   7       18.90       17.28      1.01 o 
   4   8   7       46.69       49.36      1.86 o 
   5   8   7       15.97       14.86      1.11 o 
   6   8   7        0.00        0.30      1.04 o 
   7   8   7        0.91       -0.71      1.24 o 
   8   8   7       22.54       23.58      1.85 o 
 -11   9   7        3.98        3.18      1.60 o 
 -10   9   7       17.18       15.76      1.89 o 
  -9   9   7        2.10        1.63      1.28 o 
  -8   9   7        0.02       -1.21      1.22 o 
  -7   9   7       63.16       66.51      1.59 o 
  -6   9   7       26.65       21.80      1.49 o 
  -5   9   7       39.57       30.10      1.60 o 
  -4   9   7       52.55       67.20      2.10 o 
  -3   9   7      317.22      295.23      3.95 o 
  -2   9   7      164.51      170.96      2.51 o 
  -1   9   7       66.08       51.43      1.29 o 
   0   9   7       75.88       66.87      1.46 o 
   1   9   7        4.45        1.77      1.00 o 
   2   9   7       50.19       46.06      1.41 o 
   3   9   7      124.70      114.24      1.84 o 
   4   9   7        1.57        1.77      0.96 o 
   5   9   7      236.99      213.97      2.81 o 
   6   9   7       25.67       26.23      1.40 o 
   7   9   7        5.38        9.60      2.03 o 
 -11  10   7        0.64        0.33      1.98 o 
 -10  10   7        3.42        7.04      1.60 o 
  -9  10   7        0.00       -0.09      1.28 o 
  -8  10   7        4.78        3.52      1.27 o 
  -7  10   7       15.96       12.63      1.10 o 
  -6  10   7      192.69      173.54      3.12 o 
  -5  10   7       14.10       19.40      1.42 o 
  -4  10   7      235.15      227.76      5.20 o 
  -3  10   7      596.91      604.18      9.10 o 
  -2  10   7      542.07      527.22     10.79 o 
  -1  10   7       77.58       76.12      1.38 o 
   0  10   7      207.66      212.69      3.09 o 
   1  10   7        0.00        0.06      0.89 o 
   2  10   7        3.02        5.68      0.89 o 
   3  10   7      219.31      204.94      2.94 o 
   4  10   7       87.85       89.87      2.12 o 
   5  10   7      130.12      123.18      3.44 o 
   6  10   7        0.28        1.19      1.25 o 
   7  10   7        1.39        1.04      1.48 o 
 -10  11   7        0.48        0.45      1.50 o 
  -9  11   7      110.18      117.96      3.14 o 
  -8  11   7       42.19       35.00      2.49 o 
  -7  11   7       65.29       63.34      3.05 o 
  -6  11   7        5.90        4.08      1.75 o 
  -5  11   7      154.83      153.56      3.00 o 
  -4  11   7       31.23       30.23      1.69 o 
  -3  11   7      102.34       96.63      2.39 o 
  -2  11   7        9.60        9.39      1.25 o 
  -1  11   7      274.71      270.67      3.41 o 
   0  11   7      600.26      584.90      5.78 o 
   1  11   7      112.56      104.98      3.74 o 
   2  11   7      376.30      334.43      3.71 o 
   3  11   7       46.10       40.74      1.58 o 
   4  11   7       82.34       72.69      1.80 o 
   5  11   7       11.33        6.25      1.24 o 
   6  11   7       27.18       29.20      1.89 o 
  -9  12   7        7.60        7.47      2.24 o 
  -8  12   7       19.63       13.70      2.29 o 
  -7  12   7       12.89       11.26      2.04 o 
  -6  12   7       51.42       56.06      3.29 o 
  -5  12   7       42.33       46.15      2.74 o 
  -4  12   7       71.56       76.37      2.77 o 
  -3  12   7      559.09      575.80      8.76 o 
  -2  12   7      124.27      128.99      2.75 o 
  -1  12   7       13.96       15.20      1.35 o 
   0  12   7        0.23       -0.97      0.97 o 
   1  12   7        4.56        7.90      1.94 o 
   2  12   7        8.15        7.42      1.37 o 
   3  12   7       20.37       12.80      1.71 o 
   4  12   7      114.97      105.02      4.99 o 
   5  12   7      200.99      187.19      3.47 o 
  -8  13   7        3.32        2.53      5.72 o 
  -7  13   7        3.88        7.48      1.99 o 
  -6  13   7       83.11       86.57      2.61 o 
  -5  13   7       36.86       35.49      2.29 o 
  -4  13   7        0.57        0.67      1.51 o 
  -3  13   7        0.66       -1.22      1.27 o 
  -2  13   7        4.30        5.29      1.28 o 
  -1  13   7       34.55       37.91      1.98 o 
   0  13   7        0.00        1.54      1.31 o 
   1  13   7       51.49       52.76      2.24 o 
   2  13   7       37.03       40.47      3.27 o 
   3  13   7        5.56        9.07      1.75 o 
   4  13   7       10.86       14.25      2.24 o 
  -7  14   7       17.04       20.33      2.55 o 
  -6  14   7       11.83       13.15      1.75 o 
  -5  14   7        0.16        0.13      1.73 o 
  -4  14   7        1.56        0.34      3.70 o 
  -3  14   7       78.00       79.45      6.06 o 
  -2  14   7        3.36        0.82      2.10 o 
  -1  14   7       15.39       17.84      2.67 o 
   0  14   7       34.56       35.03      2.97 o 
   1  14   7       24.87       32.21      3.53 o 
   2  14   7      157.94      166.65      3.57 o 
   3  14   7       31.80       32.03      2.38 o 
  -5  15   7        0.50       -2.36      3.70 o 
  -4  15   7        1.69       -3.70      3.70 o 
  -3  15   7       58.38       60.26      5.72 o 
  -2  15   7       25.32       26.60      4.71 o 
  -1  15   7       44.27       53.87      5.72 o 
   0  15   7       55.48       52.40      3.70 o 
   1  15   7       18.87       14.88      2.83 o 
 -13   0   8      126.43      138.03      5.39 o 
 -12   0   8       34.87       34.98      2.52 o 
 -11   0   8       35.58       31.54      1.77 o 
 -10   0   8        8.50       10.96      1.43 o 
  -9   0   8      733.22      692.35     13.97 o 
  -8   0   8     2695.83     2749.97     28.45 o 
  -7   0   8     1019.66     1060.87     11.54 o 
  -6   0   8      124.23      113.66      2.25 o 
  -5   0   8      269.25      353.50      4.52 o 
  -4   0   8      512.51      556.09      6.17 o 
  -3   0   8     1198.31     1311.27     11.50 o 
  -2   0   8     2123.83     2083.99     17.84 o 
  -1   0   8      405.37      391.14      4.06 o 
   0   0   8     3231.92     3321.00     24.12 o 
   1   0   8     2063.00     2308.97     19.85 o 
   2   0   8       36.78       40.76      1.32 o 
   3   0   8      685.76      713.97     10.26 o 
   4   0   8     1349.65     1386.81     12.97 o 
   5   0   8     1337.18     1312.03     12.38 o 
   6   0   8      482.79      481.75      5.48 o 
   7   0   8       80.02       71.83      2.25 o 
   8   0   8       60.63       62.77      2.58 o 
   9   0   8       76.54       72.38      4.04 o 
 -13   1   8       51.73       63.81      2.86 o 
 -12   1   8        7.03        6.35      1.29 o 
 -11   1   8        0.08        0.72      1.09 o 
 -10   1   8       58.40       58.29      1.54 o 
  -9   1   8      115.80      124.73      1.97 o 
  -8   1   8     1381.96     1334.06     10.18 o 
  -7   1   8      213.90      221.67      2.43 o 
  -6   1   8      667.12      671.60      5.46 o 
  -5   1   8        0.00       -0.14      0.58 o 
  -4   1   8      936.34     1048.49      7.21 o 
  -3   1   8     1193.80     1128.81      6.52 o 
  -2   1   8      253.96      253.51      1.84 o 
  -1   1   8       54.02       69.32      0.90 o 
   0   1   8       20.21       32.79      0.89 o 
   1   1   8      284.86      318.62      2.27 o 
   2   1   8       39.52       22.80      0.74 o 
   3   1   8       16.78       23.18      0.77 o 
   4   1   8       10.95        9.41      0.80 o 
   5   1   8      608.05      563.39      4.34 o 
   6   1   8       13.91       13.88      0.92 o 
   7   1   8        7.70        6.74      0.89 o 
   8   1   8      205.57      201.87      2.73 o 
   9   1   8        2.64        1.97      1.24 o 
 -13   2   8       21.71       22.15      1.65 o 
 -12   2   8        6.32        7.14      1.36 o 
 -11   2   8        7.71        6.19      1.17 o 
 -10   2   8        7.29        8.22      1.17 o 
  -9   2   8     1323.83     1322.49     10.17 o 
  -8   2   8      347.73      327.39      3.89 o 
  -7   2   8        1.70        0.72      0.41 o 
  -6   2   8     1454.86     1418.98     10.51 o 
  -5   2   8        6.04        4.87      0.99 o 
  -4   2   8       10.60       12.54      1.10 o 
  -3   2   8      364.36      346.68      2.70 o 
  -2   2   8      575.91      580.39      3.71 o 
  -1   2   8      336.75      347.79      2.92 o 
   0   2   8        0.97        2.13      0.55 o 
   1   2   8        5.05        2.88      0.34 o 
   2   2   8       56.54       52.84      0.83 o 
   3   2   8        0.03        0.11      0.55 o 
   4   2   8       32.63       36.07      0.94 o 
   5   2   8      249.16      241.29      2.52 o 
   6   2   8       47.39       43.10      1.49 o 
   7   2   8       57.03       58.48      1.63 o 
   8   2   8        2.59        2.25      1.31 o 
   9   2   8       18.59       17.39      1.77 o 
 -13   3   8        1.78       -1.51      1.85 o 
 -12   3   8        0.03       -0.40      1.22 o 
 -11   3   8       17.44       15.98      1.42 o 
 -10   3   8        1.93        3.64      1.09 o 
  -9   3   8        6.60        4.68      1.03 o 
  -8   3   8       29.71       28.25      1.36 o 
  -7   3   8       33.50       31.26      1.36 o 
  -6   3   8        1.69        2.13      0.78 o 
  -5   3   8      212.60      204.58      2.51 o 
  -4   3   8       12.66       18.91      0.68 o 
  -3   3   8      177.92      181.54      1.61 o 
  -2   3   8      875.05      877.62      5.77 o 
  -1   3   8       52.44       69.57      1.12 o 
   0   3   8       71.73       77.23      1.21 o 
   1   3   8      203.44      181.38      1.56 o 
   2   3   8       61.76       57.30      1.18 o 
   3   3   8        8.38        8.54      0.78 o 
   4   3   8      141.16      134.14      2.18 o 
   5   3   8        0.11        0.32      0.80 o 
   6   3   8       73.16       71.37      1.66 o 
   7   3   8       77.20       82.38      1.83 o 
   8   3   8      151.84      168.20      5.51 o 
   9   3   8        5.76        4.07      1.57 o 
 -13   4   8       32.88       30.22      2.25 o 
 -12   4   8       14.20       12.60      1.90 o 
 -11   4   8       10.20        7.92      1.67 o 
 -10   4   8      119.55      121.89      2.37 o 
  -9   4   8       22.70       21.37      2.03 o 
  -8   4   8       24.73       21.42      1.38 o 
  -7   4   8       11.45       16.71      1.03 o 
  -6   4   8      307.00      303.84      5.27 o 
  -5   4   8      106.22      111.45      1.66 o 
  -4   4   8       15.10       23.24      1.16 o 
  -3   4   8      281.49      261.94      1.95 o 
  -2   4   8        4.32        5.27      0.45 o 
  -1   4   8        5.99        7.23      0.51 o 
   0   4   8       22.95       16.33      0.56 o 
   1   4   8      100.99      114.37      1.22 o 
   2   4   8      272.37      255.45      2.01 o 
   3   4   8      313.98      339.60      2.96 o 
   4   4   8      346.59      331.42      2.97 o 
   5   4   8      540.89      512.93      5.60 o 
   6   4   8      497.38      481.09      5.06 o 
   7   4   8      120.09      116.81      3.49 o 
   8   4   8        8.55        9.60      1.66 o 
   9   4   8       26.89       24.14      2.38 o 
 -13   5   8       55.89       58.10      3.09 o 
 -12   5   8        3.97       -0.67      1.67 o 
 -11   5   8       54.70       56.11      2.49 o 
 -10   5   8        0.49        1.01      1.43 o 
  -9   5   8      100.86       83.43      4.38 o 
  -8   5   8        9.64        9.16      0.80 o 
  -7   5   8        9.33        9.00      0.80 o 
  -6   5   8       60.03       44.75      0.99 o 
  -5   5   8       29.09       39.22      1.55 o 
  -4   5   8       42.08       51.26      0.95 o 
  -3   5   8     1095.96     1092.70      6.91 o 
  -2   5   8       12.78       21.10      0.81 o 
  -1   5   8       41.18       25.95      1.00 o 
   0   5   8      104.10      110.30      1.90 o 
   1   5   8        4.80        1.48      0.62 o 
   2   5   8        3.52        3.48      0.71 o 
   3   5   8      293.40      304.04      3.50 o 
   4   5   8      484.63      443.50      5.10 o 
   5   5   8      331.03      311.07      3.02 o 
   6   5   8       24.17       20.60      1.41 o 
   7   5   8        0.71       -0.99      1.18 o 
   8   5   8        1.88        3.32      1.42 o 
   9   5   8       26.51       32.07      2.38 o 
 -12   6   8        0.76        1.01      2.02 o 
 -11   6   8       43.07       40.52      2.25 o 
 -10   6   8        6.42        5.28      1.53 o 
  -9   6   8       42.84       39.12      2.14 o 
  -8   6   8       28.19       24.05      1.53 o 
  -7   6   8       75.02       81.04      2.35 o 
  -6   6   8      523.65      497.04      6.90 o 
  -5   6   8       14.69       20.58      1.21 o 
  -4   6   8        7.95       10.96      0.75 o 
  -3   6   8      470.13      503.82      4.61 o 
  -2   6   8     1009.08     1055.32      7.99 o 
  -1   6   8      181.76      204.19      2.30 o 
   0   6   8      686.79      641.92      4.21 o 
   1   6   8      751.38      742.34      6.12 o 
   2   6   8       31.95       17.36      1.05 o 
   3   6   8       12.09       15.48      1.11 o 
   4   6   8       12.97       12.84      0.94 o 
   5   6   8       32.90       25.41      1.23 o 
   6   6   8        9.05       11.46      1.34 o 
   7   6   8       36.91       41.21      1.86 o 
   8   6   8       48.92       63.39      2.60 o 
 -12   7   8        0.21       -1.68      1.68 o 
 -11   7   8        0.19       -1.24      1.53 o 
 -10   7   8        0.01       -0.34      1.43 o 
  -9   7   8       48.60       48.66      2.35 o 
  -8   7   8       43.46       43.04      2.01 o 
  -7   7   8       72.30       67.50      2.10 o 
  -6   7   8        0.54        0.83      1.15 o 
  -5   7   8       28.16       19.47      0.88 o 
  -4   7   8      925.91      948.05     17.17 o 
  -3   7   8      341.95      317.70      3.09 o 
  -2   7   8        3.83        3.05      0.80 o 
  -1   7   8     1173.38     1138.17      8.71 o 
   0   7   8      914.22      887.35      9.30 o 
   1   7   8      209.22      193.61      1.77 o 
   2   7   8        1.73        2.25      0.74 o 
   3   7   8      656.76      574.60      7.39 o 
   4   7   8       64.31       61.25      1.44 o 
   5   7   8       15.49       16.77      1.20 o 
   6   7   8       54.57       67.07      2.24 o 
   7   7   8        5.11        5.33      1.94 o 
   8   7   8       22.37       22.73      1.85 o 
 -12   8   8       41.88       41.51      2.49 o 
 -11   8   8      105.09      109.00      3.33 o 
 -10   8   8        9.10       11.50      1.77 o 
  -9   8   8       92.14       92.82      5.22 o 
  -8   8   8        0.27       -0.28      1.29 o 
  -7   8   8       20.55       24.15      3.20 o 
  -6   8   8       19.49       13.46      1.12 o 
  -5   8   8       64.83       61.10      1.71 o 
  -4   8   8      227.06      214.72      3.36 o 
  -3   8   8        2.42        2.35      1.01 o 
  -2   8   8      331.44      331.48      3.24 o 
  -1   8   8      241.40      244.47      2.74 o 
   0   8   8      130.95      106.91      1.81 o 
   1   8   8        2.44        0.63      0.63 o 
   2   8   8       60.65       42.73      1.29 o 
   3   8   8        2.26       -0.02      0.84 o 
   4   8   8        0.60       -0.70      0.93 o 
   5   8   8      102.92       92.02      1.98 o 
   6   8   8        1.24        2.06      1.24 o 
   7   8   8       67.99       79.70      2.64 o 
 -11   9   8       20.27       24.50      2.25 o 
 -10   9   8       33.32       35.29      2.25 o 
  -9   9   8      151.10      160.27      3.55 o 
  -8   9   8      132.78      128.48      2.97 o 
  -7   9   8       98.48       86.99      1.82 o 
  -6   9   8        0.07        0.31      0.80 o 
  -5   9   8      151.94      141.93      2.94 o 
  -4   9   8       57.50       59.27      2.07 o 
  -3   9   8      169.63      180.44      4.12 o 
  -2   9   8     1245.98     1161.56      8.79 o 
  -1   9   8      662.75      638.06      5.34 o 
   0   9   8      257.04      245.90      2.77 o 
   1   9   8      136.77      135.40      2.49 o 
   2   9   8       73.35       82.01      1.49 o 
   3   9   8        4.59        3.32      0.99 o 
   4   9   8       38.27       25.19      1.30 o 
   5   9   8        2.76        0.52      1.16 o 
   6   9   8       11.96       14.51      2.21 o 
   7   9   8        0.04        1.32      1.46 o 
 -10  10   8      288.94      291.57      4.64 o 
  -9  10   8       37.39       38.73      2.06 o 
  -8  10   8       28.86       31.16      1.57 o 
  -7  10   8       23.90       23.57      1.33 o 
  -6  10   8       16.21       15.47      1.49 o 
  -5  10   8        0.47        1.98      1.29 o 
  -4  10   8      376.46      373.35      4.99 o 
  -3  10   8      373.48      361.08      5.36 o 
  -2  10   8       10.07        6.89      1.13 o 
  -1  10   8      406.65      395.38      3.74 o 
   0  10   8      337.85      309.37      3.26 o 
   1  10   8      106.08      105.02      1.94 o 
   2  10   8       20.59       18.77      1.18 o 
   3  10   8       21.49       20.48      1.07 o 
   4  10   8       12.84       16.10      1.20 o 
   5  10   8        5.45        6.09      1.35 o 
   6  10   8       27.66       24.07      2.34 o 
 -10  11   8        2.97        2.97      1.62 o 
  -9  11   8      126.18      128.50      3.02 o 
  -8  11   8       62.63       62.16      7.74 o 
  -7  11   8        0.01       -1.68      1.68 o 
  -6  11   8       60.59       57.87      2.23 o 
  -5  11   8      100.71       98.00      2.64 o 
  -4  11   8       26.34       26.79      1.69 o 
  -3  11   8       20.77       24.15      1.53 o 
  -2  11   8       18.93       22.46      1.53 o 
  -1  11   8        0.45        3.43      1.07 o 
   0  11   8       19.26       14.95      1.27 o 
   1  11   8       11.90        9.70      1.25 o 
   2  11   8        4.86        4.89      1.25 o 
   3  11   8       19.62       24.66      1.65 o 
   4  11   8       20.88       19.86      1.34 o 
   5  11   8       18.65       22.89      1.51 o 
   6  11   8       32.05       35.91      2.25 o 
  -9  12   8        6.99        4.71      2.18 o 
  -8  12   8        2.41        2.57      2.18 o 
  -7  12   8       41.06       35.40      2.55 o 
  -6  12   8        5.93        5.11      1.40 o 
  -5  12   8        5.57        8.27      1.93 o 
  -4  12   8        0.05        0.00      1.37 o 
  -3  12   8      194.63      216.67      3.63 o 
  -2  12   8       50.02       50.79      3.32 o 
  -1  12   8        0.10        0.04      1.59 o 
   0  12   8      203.08      202.98      3.50 o 
   1  12   8       83.89       76.44      2.17 o 
   2  12   8      156.56      151.70      3.39 o 
   3  12   8       20.27       21.48      2.24 o 
   4  12   8       68.80       70.51      3.30 o 
   5  12   8       24.19       18.33      1.80 o 
  -8  13   8      214.53      224.44      5.55 o 
  -7  13   8        0.12       -0.38      1.93 o 
  -6  13   8      182.87      187.91      3.42 o 
  -5  13   8      262.97      260.30      5.04 o 
  -4  13   8       20.30       15.44      3.70 o 
  -3  13   8        2.02        3.49      1.46 o 
  -2  13   8      104.63      114.33      2.90 o 
  -1  13   8       39.29       43.63      2.16 o 
   0  13   8       39.71       38.22      2.16 o 
   1  13   8        2.46        3.35      1.50 o 
   2  13   8       22.17       23.10      1.99 o 
   3  13   8        2.81        2.69      2.36 o 
   4  13   8        0.93        4.38      2.69 o 
  -6  14   8       18.96       19.30      1.72 o 
  -5  14   8       16.77       14.80      2.29 o 
  -4  14   8       64.51       74.34      3.16 o 
  -3  14   8        0.02        0.59      1.73 o 
  -2  14   8       54.56       58.84      2.56 o 
  -1  14   8       83.69       86.94      2.75 o 
   0  14   8       98.74       90.63      4.90 o 
   1  14   8        0.04       -0.12      1.54 o 
   2  14   8       79.16       96.25      3.67 o 
  -4  15   8        0.83        0.00      4.04 o 
  -3  15   8       12.02       10.77      4.04 o 
  -2  15   8        4.54        8.75      4.04 o 
  -1  15   8       24.16       29.20      3.15 o 
   0  15   8        0.36        2.79      2.42 o 
 -13   1   9        0.33        1.18      2.19 o 
 -12   1   9        4.93        3.49      1.29 o 
 -11   1   9       89.31       92.35      2.26 o 
 -10   1   9      141.47      134.44      2.05 o 
  -9   1   9     1492.48     1536.77     11.74 o 
  -8   1   9      818.32      818.65      9.35 o 
  -7   1   9      155.64      164.78      2.09 o 
  -6   1   9        5.57        5.35      0.62 o 
  -5   1   9      157.88      134.64      1.67 o 
  -4   1   9      281.91      323.71      2.53 o 
  -3   1   9      501.11      520.11      3.66 o 
  -2   1   9     1482.98     1447.72      9.00 o 
  -1   1   9       95.74       89.34      1.09 o 
   0   1   9        9.10       11.89      0.62 o 
   1   1   9       96.95      117.22      1.27 o 
   2   1   9        9.43        6.26      0.57 o 
   3   1   9      613.29      577.13      3.83 o 
   4   1   9       23.82       23.50      0.95 o 
   5   1   9        1.91        0.91      0.79 o 
   6   1   9       85.31       95.35      2.09 o 
   7   1   9       97.88       95.56      1.97 o 
   8   1   9       74.46       72.78      2.09 o 
   9   1   9       12.79       13.74      1.90 o 
 -13   2   9       29.23       34.58      1.81 o 
 -12   2   9        3.24        5.81      1.65 o 
 -11   2   9        2.06        2.92      1.17 o 
 -10   2   9       44.41       48.44      1.81 o 
  -9   2   9       15.86       16.39      1.22 o 
  -8   2   9      969.73      909.97      8.55 o 
  -7   2   9      215.24      211.19      2.17 o 
  -6   2   9      272.22      253.98      3.11 o 
  -5   2   9      137.10      140.45      2.07 o 
  -4   2   9      897.77      973.64      6.99 o 
  -3   2   9        0.00        4.12      0.60 o 
  -2   2   9      204.72      221.26      1.96 o 
  -1   2   9      229.24      226.66      2.25 o 
   0   2   9     1284.73     1398.12      8.95 o 
   1   2   9        1.98       -0.32      0.32 o 
   2   2   9      140.62      166.36      1.52 o 
   3   2   9      371.44      364.87      2.69 o 
   4   2   9      136.21      137.27      1.89 o 
   5   2   9      642.32      622.64      4.93 o 
   6   2   9       98.61      113.99      2.06 o 
   7   2   9      104.19      105.44      2.09 o 
   8   2   9       39.42       38.46      1.65 o 
   9   2   9        2.48        2.09      1.66 o 
 -13   3   9        3.66        2.81      1.77 o 
 -12   3   9        0.01        1.51      1.29 o 
 -11   3   9      392.64      386.68      4.72 o 
 -10   3   9       11.63        9.83      1.17 o 
  -9   3   9       22.27       21.40      1.63 o 
  -8   3   9       32.49       25.83      1.29 o 
  -7   3   9       28.96       21.90      1.22 o 
  -6   3   9       46.40       37.73      1.42 o 
  -5   3   9      526.45      551.82      5.31 o 
  -4   3   9       32.13       40.02      1.04 o 
  -3   3   9      187.20      172.15      1.68 o 
  -2   3   9      510.16      541.26      4.18 o 
  -1   3   9        1.99        4.11      0.56 o 
   0   3   9      101.14       82.43      1.75 o 
   1   3   9      387.00      384.82      2.68 o 
   2   3   9       82.13       90.33      1.49 o 
   3   3   9      725.01      677.20      5.06 o 
   4   3   9      513.22      486.67      4.01 o 
   5   3   9       72.74       68.56      1.56 o 
   6   3   9       60.23       61.26      1.55 o 
   7   3   9       11.41       11.96      1.49 o 
   8   3   9        0.29        1.11      1.53 o 
 -13   4   9        1.11       -1.67      1.67 o 
 -12   4   9        3.34        5.22      1.67 o 
 -11   4   9       49.09       45.42      2.49 o 
 -10   4   9      217.24      218.15      4.12 o 
  -9   4   9        6.38        5.28      1.09 o 
  -8   4   9       69.25       55.78      1.68 o 
  -7   4   9       11.69       10.31      0.93 o 
  -6   4   9       74.60       76.93      2.34 o 
  -5   4   9      103.77      110.39      1.85 o 
  -4   4   9      107.72      110.05      1.71 o 
  -3   4   9      590.49      588.55      4.50 o 
  -2   4   9      225.96      202.21      2.05 o 
  -1   4   9       89.93       91.00      1.33 o 
   0   4   9      319.67      304.82      2.64 o 
   1   4   9        4.78        6.13      0.68 o 
   2   4   9       27.31       19.43      0.74 o 
   3   4   9      756.54      696.23      5.15 o 
   4   4   9        6.09        8.80      0.80 o 
   5   4   9        0.10        0.46      0.80 o 
   6   4   9      247.64      258.79      4.96 o 
   7   4   9       33.84       33.50      1.71 o 
   8   4   9       46.45       53.60      2.17 o 
 -13   5   9        2.09       -0.67      1.90 o 
 -12   5   9       14.80       17.89      2.01 o 
 -11   5   9        5.36        7.42      1.67 o 
 -10   5   9        2.96        2.59      1.53 o 
  -9   5   9       52.95       52.02      2.25 o 
  -8   5   9      155.24      156.07      3.78 o 
  -7   5   9       34.73       26.64      1.28 o 
  -6   5   9       69.49       74.86      2.25 o 
  -5   5   9       17.34       17.49      0.66 o 
  -4   5   9       13.99       14.49      0.63 o 
  -3   5   9       51.48       50.02      0.85 o 
  -2   5   9       35.90       39.43      1.10 o 
  -1   5   9      296.91      296.44      2.60 o 
   0   5   9      141.83      154.29      1.49 o 
   1   5   9      118.97      118.96      1.38 o 
   2   5   9        0.22        0.87      0.48 o 
   3   5   9       19.61        9.14      1.07 o 
   4   5   9       18.38        9.42      1.14 o 
   5   5   9        0.72       -0.96      0.96 o 
   6   5   9       38.72       35.61      1.82 o 
   7   5   9        1.23        3.49      1.34 o 
   8   5   9        2.75        3.58      1.57 o 
 -12   6   9       39.71       38.97      2.49 o 
 -11   6   9       36.75       28.01      2.01 o 
 -10   6   9        0.08        0.34      1.43 o 
  -9   6   9       10.90       11.07      1.53 o 
  -8   6   9        0.11       -0.43      2.69 o 
  -7   6   9       61.17       44.87      2.10 o 
  -6   6   9       10.63        8.73      1.68 o 
  -5   6   9      548.96      554.27      6.52 o 
  -4   6   9        0.03       -0.57      0.57 o 
  -3   6   9        0.69        0.94      0.41 o 
  -2   6   9      564.44      496.77      3.42 o 
  -1   6   9      196.78      193.51      2.71 o 
   0   6   9      283.96      306.69      2.73 o 
   1   6   9      316.15      323.83      2.92 o 
   2   6   9      436.42      375.18      3.27 o 
   3   6   9        2.43        1.41      0.93 o 
   4   6   9       66.47       53.53      1.58 o 
   5   6   9        0.73        1.55      1.13 o 
   6   6   9        2.77        2.84      2.19 o 
   7   6   9        4.62        5.80      1.39 o 
   8   6   9        1.46        3.22      1.66 o 
 -12   7   9       63.47       69.16      5.72 o 
 -11   7   9        4.58        5.09      1.85 o 
 -10   7   9       21.85       20.78      1.85 o 
  -9   7   9       18.41       14.80      1.53 o 
  -8   7   9        0.01        0.83      1.29 o 
  -7   7   9      305.32      323.77      4.60 o 
  -6   7   9      135.84      106.48      2.42 o 
  -5   7   9      117.48      109.92      1.57 o 
  -4   7   9      148.45      153.27      2.20 o 
  -3   7   9     1132.66     1130.68      8.91 o 
  -2   7   9     1299.18     1283.24     12.84 o 
  -1   7   9        9.12       11.71      0.89 o 
   0   7   9        1.49        0.79      0.55 o 
   1   7   9       48.53       46.94      1.25 o 
   2   7   9        0.08        1.66      0.77 o 
   3   7   9       27.58       20.38      1.15 o 
   4   7   9      161.34      165.27      2.76 o 
   5   7   9       62.68       58.12      2.58 o 
   6   7   9       25.75       28.42      1.71 o 
   7   7   9        3.69        2.15      1.53 o 
 -12   8   9       27.76       22.79      2.86 o 
 -11   8   9        4.60        0.49      2.36 o 
 -10   8   9        2.11        2.72      1.53 o 
  -9   8   9       22.39       23.28      1.77 o 
  -8   8   9       68.35       78.07      5.05 o 
  -7   8   9       26.93       18.98      1.51 o 
  -6   8   9      579.29      560.65     11.11 o 
  -5   8   9       14.69       18.60      0.94 o 
  -4   8   9      387.73      360.72      4.75 o 
  -3   8   9      162.87      157.65      2.20 o 
  -2   8   9     1403.62     1332.91     12.82 o 
  -1   8   9       14.58       15.11      1.03 o 
   0   8   9      194.01      177.31      2.58 o 
   1   8   9       25.08       12.47      0.84 o 
   2   8   9      160.93      150.64      2.19 o 
   3   8   9      121.61      109.80      2.02 o 
   4   8   9        2.20        2.34      1.13 o 
   5   8   9       28.55       27.47      1.59 o 
   6   8   9        1.45        2.42      1.42 o 
   7   8   9        1.19        0.88      2.03 o 
 -11   9   9        5.09        6.10      1.86 o 
 -10   9   9        4.18        3.17      1.62 o 
  -9   9   9       27.12       21.93      1.86 o 
  -8   9   9       28.31       28.04      1.68 o 
  -7   9   9       21.68       14.94      1.16 o 
  -6   9   9       45.42       40.59      1.60 o 
  -5   9   9        0.18        0.20      1.37 o 
  -4   9   9       78.40       81.72      2.50 o 
  -3   9   9      318.65      325.39      3.90 o 
  -2   9   9      424.55      443.45      4.07 o 
  -1   9   9       15.59       14.44      1.06 o 
   0   9   9       26.70       20.46      1.37 o 
   1   9   9        2.90        2.41      0.78 o 
   2   9   9      309.56      289.89      3.09 o 
   3   9   9       76.38       64.98      1.68 o 
   4   9   9        0.02        0.20      1.31 o 
   5   9   9        4.87        3.46      1.27 o 
   6   9   9        9.06        6.53      1.79 o 
 -10  10   9        5.82        4.92      2.17 o 
  -9  10   9        0.46       -0.20      1.31 o 
  -8  10   9        3.46        2.03      1.27 o 
  -7  10   9       63.46       51.88      1.79 o 
  -6  10   9       82.87       74.62      3.15 o 
  -5  10   9       55.64       57.52      2.27 o 
  -4  10   9      136.30      132.48      2.96 o 
  -3  10   9       37.90       44.58      2.03 o 
  -2  10   9        0.18       -0.30      1.04 o 
  -1  10   9       32.43       34.67      1.35 o 
   0  10   9      131.00      136.33      2.16 o 
   1  10   9       11.81       13.50      1.09 o 
   2  10   9       22.60       23.35      1.05 o 
   3  10   9       55.25       70.74      1.74 o 
   4  10   9        5.09        5.07      1.08 o 
   5  10   9       65.82       69.82      2.40 o 
   6  10   9      165.11      172.77      7.31 o 
 -10  11   9      148.33      153.68      3.43 o 
  -9  11   9       10.86        8.66      1.48 o 
  -8  11   9       74.77       77.60      3.30 o 
  -7  11   9       76.45       68.24      4.21 o 
  -6  11   9        6.30        4.13      1.49 o 
  -5  11   9       53.39       51.89      2.36 o 
  -4  11   9       11.16        7.15      1.43 o 
  -3  11   9        3.53        3.78      1.37 o 
  -2  11   9      168.75      167.10      2.86 o 
  -1  11   9      122.33      114.49      2.44 o 
   0  11   9       25.18       27.89      1.52 o 
   1  11   9        6.34        4.97      1.25 o 
   2  11   9      142.35      134.15      2.66 o 
   3  11   9       15.98       15.73      1.94 o 
   4  11   9        0.82       -0.14      1.33 o 
   5  11   9        0.76        1.18      1.67 o 
  -9  12   9       19.01       18.82      2.55 o 
  -8  12   9        0.02        0.40      2.24 o 
  -7  12   9        9.73       11.47      2.24 o 
  -6  12   9        6.68        4.25      1.52 o 
  -5  12   9       55.44       56.56      4.38 o 
  -4  12   9       40.66       46.72      2.87 o 
  -3  12   9        2.91        1.44      1.40 o 
  -2  12   9       52.09       52.29      2.75 o 
  -1  12   9       56.73       59.96      2.04 o 
   0  12   9       29.42       29.53      1.62 o 
   1  12   9        0.13        1.74      1.25 o 
   2  12   9        0.36        0.26      1.50 o 
   3  12   9       29.16       31.31      3.03 o 
   4  12   9        5.50        2.36      2.36 o 
  -8  13   9       36.04       41.07      5.05 o 
  -7  13   9       63.55       68.08      3.87 o 
  -6  13   9        2.02        2.04      1.49 o 
  -5  13   9        0.00        0.48      1.93 o 
  -4  13   9        0.96        1.85      2.02 o 
  -3  13   9        0.15        0.37      1.52 o 
  -2  13   9        3.07        2.55      1.46 o 
  -1  13   9        6.68       10.92      1.71 o 
   0  13   9       56.74       67.86      2.66 o 
   1  13   9        1.80        1.78      1.54 o 
   2  13   9       44.21       53.55      2.99 o 
   3  13   9       48.49       58.92      4.04 o 
  -6  14   9       36.58       35.68      2.15 o 
  -5  14   9        6.47        9.28      2.24 o 
  -4  14   9        0.06        0.13      2.86 o 
  -3  14   9        2.91        0.69      3.87 o 
  -2  14   9        2.12        3.17      1.53 o 
  -1  14   9        0.45        1.57      1.69 o 
   0  14   9      118.16      124.59      3.35 o 
   1  14   9       65.96       62.53      3.23 o 
 -13   0  10        0.85        3.03      2.36 o 
 -12   0  10       62.24       71.04      4.04 o 
 -11   0  10      807.79      850.41     33.16 o 
 -10   0  10      224.06      238.54     13.63 o 
  -9   0  10        2.46        6.22      1.29 o 
  -8   0  10      542.39      554.67     15.82 o 
  -7   0  10      540.78      547.29      6.65 o 
  -6   0  10      306.57      341.73      4.64 o 
  -5   0  10       86.56       78.30      1.77 o 
  -4   0  10       87.80       80.37      1.73 o 
  -3   0  10       13.12       11.19      0.86 o 
  -2   0  10      793.69      859.07      7.99 o 
  -1   0  10      117.47      121.64      2.09 o 
   0   0  10      152.30      179.04      3.16 o 
   1   0  10       26.29       38.85      1.40 o 
   2   0  10       17.20       24.33      1.19 o 
   3   0  10      574.62      550.17      5.34 o 
   4   0  10       20.29       25.55      1.34 o 
   5   0  10       16.97       14.85      1.25 o 
   6   0  10        2.40        2.63      1.26 o 
   7   0  10        0.99        3.61      1.62 o 
   8   0  10       17.42       21.21      2.69 o 
 -13   1  10       32.44       38.76      2.38 o 
 -12   1  10        4.94        7.25      1.29 o 
 -11   1  10      162.28      167.91      2.98 o 
 -10   1  10       29.25       29.71      1.25 o 
  -9   1  10        1.95        0.57      0.82 o 
  -8   1  10      563.37      538.96      5.48 o 
  -7   1  10      507.41      490.20      6.51 o 
  -6   1  10        9.91       15.57      0.87 o 
  -5   1  10      250.45      237.22      2.11 o 
  -4   1  10        5.28        3.64      0.55 o 
  -3   1  10      159.87      152.34      1.76 o 
  -2   1  10       82.09       84.71      1.17 o 
  -1   1  10        0.59       -0.43      0.51 o 
   0   1  10      303.84      314.99      3.44 o 
   1   1  10        7.74        6.38      0.61 o 
   2   1  10      170.83      164.47      1.79 o 
   3   1  10      118.15      129.41      1.44 o 
   4   1  10      700.73      688.17      4.53 o 
   5   1  10       87.28       84.04      1.49 o 
   6   1  10      102.65       93.32      1.84 o 
   7   1  10      234.30      250.90      3.11 o 
   8   1  10       84.93       94.89      2.67 o 
 -13   2  10       62.72       70.66      3.09 o 
 -12   2  10       19.42       18.59      1.55 o 
 -11   2  10       12.05        8.74      1.22 o 
 -10   2  10        1.99        1.80      1.17 o 
  -9   2  10       46.73       47.18      1.81 o 
  -8   2  10        3.15        5.39      1.03 o 
  -7   2  10        4.73        2.24      0.97 o 
  -6   2  10       12.75       13.34      0.97 o 
  -5   2  10       67.21       66.60      1.33 o 
  -4   2  10      336.60      330.88      3.02 o 
  -3   2  10      158.73      144.82      1.78 o 
  -2   2  10        0.43       -0.03      0.55 o 
  -1   2  10       62.13       54.26      1.46 o 
   0   2  10      710.40      725.38      5.10 o 
   1   2  10      128.39      103.82      1.46 o 
   2   2  10      571.00      547.17      3.50 o 
   3   2  10      323.12      310.67      2.48 o 
   4   2  10       61.49       49.59      1.37 o 
   5   2  10      199.50      183.99      2.58 o 
   6   2  10      104.68      102.74      1.90 o 
   7   2  10       22.46       21.98      1.29 o 
   8   2  10        0.66        0.62      1.34 o 
 -13   3  10        4.01        2.69      1.77 o 
 -12   3  10       39.08       42.25      3.45 o 
 -11   3  10       86.51       86.15      2.26 o 
 -10   3  10        0.07        1.07      1.10 o 
  -9   3  10      125.46      117.61      2.32 o 
  -8   3  10      527.39      547.02      5.63 o 
  -7   3  10      309.64      292.61      3.56 o 
  -6   3  10       80.24       71.38      1.73 o 
  -5   3  10       77.81       97.89      1.61 o 
  -4   3  10       28.99       28.01      0.98 o 
  -3   3  10       46.65       42.51      1.13 o 
  -2   3  10      417.52      420.23      4.23 o 
  -1   3  10      547.78      581.44      4.60 o 
   0   3  10      694.67      700.13      4.57 o 
   1   3  10      185.85      172.24      1.61 o 
   2   3  10      134.53      156.46      1.94 o 
   3   3  10       87.98       84.92      1.56 o 
   4   3  10      152.09      146.88      1.90 o 
   5   3  10        0.13        0.04      0.88 o 
   6   3  10        0.29       -0.88      0.88 o 
   7   3  10       60.39       65.75      2.38 o 
   8   3  10       30.36       27.75      1.94 o 
 -13   4  10        3.73        2.65      3.20 o 
 -12   4  10        0.52       -0.50      1.67 o 
 -11   4  10      154.90      153.26      6.23 o 
 -10   4  10       51.68       46.75      1.89 o 
  -9   4  10        8.94        9.93      1.13 o 
  -8   4  10      428.21      431.87      4.66 o 
  -7   4  10       95.06       91.57      1.92 o 
  -6   4  10      812.45      803.27     10.95 o 
  -5   4  10        4.60        1.97      0.77 o 
  -4   4  10      158.40      163.04      1.90 o 
  -3   4  10      235.43      252.58      2.23 o 
  -2   4  10      288.74      268.84      2.54 o 
  -1   4  10        6.19        8.49      0.69 o 
   0   4  10       14.00       16.89      0.78 o 
   1   4  10        1.10        0.02      0.57 o 
   2   4  10      372.67      338.24      4.92 o 
   3   4  10        0.88        1.80      0.73 o 
   4   4  10       39.19       32.82      1.09 o 
   5   4  10       72.31       66.32      1.99 o 
   6   4  10        0.76       -0.67      1.25 o 
   7   4  10       10.02        6.92      1.45 o 
   8   4  10        1.02       -1.66      1.66 o 
 -13   5  10        3.49        4.71      1.90 o 
 -12   5  10       18.58       22.35      2.14 o 
 -11   5  10        7.60        5.05      1.67 o 
 -10   5  10       31.11       27.14      2.36 o 
  -9   5  10        0.01       -0.64      1.29 o 
  -8   5  10       16.66       14.87      1.01 o 
  -7   5  10      101.79       92.91      1.83 o 
  -6   5  10        5.98        8.37      0.93 o 
  -5   5  10      204.78      199.70      2.60 o 
  -4   5  10        9.14       14.38      0.78 o 
  -3   5  10       89.54       77.58      1.26 o 
  -2   5  10      109.72      115.45      1.69 o 
  -1   5  10      197.54      204.45      1.87 o 
   0   5  10      245.84      232.06      2.03 o 
   1   5  10        3.92        4.10      0.63 o 
   2   5  10       84.50       80.39      1.40 o 
   3   5  10        0.75       -0.83      0.83 o 
   4   5  10       15.21        9.05      1.01 o 
   5   5  10       48.41       45.91      1.91 o 
   6   5  10       20.60       21.22      1.85 o 
   7   5  10       92.54      103.93      3.06 o 
 -12   6  10        0.02       -0.38      1.85 o 
 -11   6  10      119.33      131.07      4.38 o 
 -10   6  10       16.38       18.14      1.77 o 
  -9   6  10       58.72       50.53      3.20 o 
  -8   6  10        6.08        5.91      1.51 o 
  -7   6  10      235.73      186.59      3.40 o 
  -6   6  10       20.41       19.87      2.36 o 
  -5   6  10      713.37      684.55     13.47 o 
  -4   6  10      240.47      221.75      2.34 o 
  -3   6  10      688.36      660.08      5.70 o 
  -2   6  10      890.79      861.82      6.15 o 
  -1   6  10      289.98      287.82      2.71 o 
   0   6  10       20.04       22.76      0.94 o 
   1   6  10      240.99      234.21      2.52 o 
   2   6  10      114.23       72.25      1.54 o 
   3   6  10        8.48        6.34      1.01 o 
   4   6  10       39.09       29.99      1.28 o 
   5   6  10       57.81       49.65      2.38 o 
   6   6  10       94.51       93.51      3.26 o 
   7   6  10        2.81        4.30      1.81 o 
 -12   7  10       37.17       38.15      2.86 o 
 -11   7  10        2.65        3.87      1.67 o 
 -10   7  10      409.76      414.44      8.92 o 
  -9   7  10       18.88       18.83      2.02 o 
  -8   7  10       82.10       73.14      2.35 o 
  -7   7  10        0.81        0.20      1.85 o 
  -6   7  10      269.98      271.30      5.89 o 
  -5   7  10       60.82       53.33      3.13 o 
  -4   7  10      156.07      151.41      2.24 o 
  -3   7  10     2232.44     2184.45     14.08 o 
  -2   7  10      431.58      400.27      3.33 o 
  -1   7  10        9.87       10.76      0.81 o 
   0   7  10      175.34      153.72      1.91 o 
   1   7  10       24.75       26.34      1.15 o 
   2   7  10       62.66       69.41      1.53 o 
   3   7  10       76.43       72.27      2.65 o 
   4   7  10      104.61       93.54      2.08 o 
   5   7  10       28.67       24.92      2.09 o 
   6   7  10       63.75       59.11      2.44 o 
   7   7  10       34.86       37.46      2.16 o 
 -11   8  10        5.76        3.73      2.86 o 
 -10   8  10       18.82       22.75      2.01 o 
  -9   8  10       37.78       36.18      2.36 o 
  -8   8  10       21.09       23.36      3.20 o 
  -7   8  10        1.54        3.34      1.35 o 
  -6   8  10        5.29        6.63      1.51 o 
  -5   8  10      489.71      477.22      4.20 o 
  -4   8  10      167.88      173.12      2.84 o 
  -3   8  10        0.66        2.51      0.97 o 
  -2   8  10       31.59       34.61      1.33 o 
  -1   8  10        0.26       -0.66      0.66 o 
   0   8  10       19.51       20.35      1.23 o 
   1   8  10       15.17        8.90      0.89 o 
   2   8  10       23.30       24.18      1.30 o 
   3   8  10        1.26       -0.12      0.97 o 
   4   8  10       52.98       62.01      1.85 o 
   5   8  10        7.65        6.97      1.39 o 
   6   8  10        4.65        5.27      1.61 o 
 -11   9  10       53.87       58.33      2.83 o 
 -10   9  10        0.02       -0.70      1.53 o 
  -9   9  10       48.76       47.35      3.70 o 
  -8   9  10       16.20       19.57      1.62 o 
  -7   9  10       31.85       23.11      1.23 o 
  -6   9  10       79.43       71.42      1.72 o 
  -5   9  10      188.07      192.95      2.97 o 
  -4   9  10       37.54       39.15      2.05 o 
  -3   9  10       40.96       38.87      1.38 o 
  -2   9  10      149.19      141.69      2.22 o 
  -1   9  10        5.82        8.25      0.99 o 
   0   9  10      745.09      738.67      5.51 o 
   1   9  10      169.21      184.01      2.81 o 
   2   9  10       55.97       52.64      1.48 o 
   3   9  10        1.62        2.68      1.04 o 
   4   9  10        0.05       -1.07      1.07 o 
   5   9  10        2.84        1.20      1.25 o 
   6   9  10        3.87        2.17      1.53 o 
 -10  10  10       55.76       46.20      3.16 o 
  -9  10  10      106.09      100.40      2.67 o 
  -8  10  10       12.80       11.01      1.33 o 
  -7  10  10        0.86        1.13      1.10 o 
  -6  10  10       17.46       19.64      1.69 o 
  -5  10  10        5.37        5.34      1.40 o 
  -4  10  10        7.25        5.44      1.46 o 
  -3  10  10       48.35       46.01      1.87 o 
  -2  10  10      292.75      299.58      6.51 o 
  -1  10  10       93.55       93.00      2.31 o 
   0  10  10        3.51        1.88      0.97 o 
   1  10  10       11.27       11.11      0.98 o 
   2  10  10       23.40       27.83      1.17 o 
   3  10  10        5.80        4.73      1.08 o 
   4  10  10       16.43       15.41      1.39 o 
   5  10  10        8.81       12.86      1.47 o 
  -9  11  10       35.44       28.93      1.94 o 
  -8  11  10       18.85       13.10      2.35 o 
  -7  11  10       59.68       62.10      3.23 o 
  -6  11  10       38.09       33.31      1.92 o 
  -5  11  10        4.34        1.23      1.49 o 
  -4  11  10       38.08       46.58      2.27 o 
  -3  11  10        1.94        1.50      1.43 o 
  -2  11  10        0.22        1.31      1.22 o 
  -1  11  10        3.60       -0.24      1.22 o 
   0  11  10       38.86       31.42      1.67 o 
   1  11  10       74.11       69.62      2.28 o 
   2  11  10        0.05       -1.20      1.32 o 
   3  11  10       14.06       19.00      1.53 o 
   4  11  10       35.36       44.92      2.05 o 
  -8  12  10      187.42      187.06      8.58 o 
  -7  12  10        0.85       -0.54      1.99 o 
  -6  12  10        0.13       -0.36      1.49 o 
  -5  12  10       18.12       23.13      2.29 o 
  -4  12  10       78.44       95.66      2.86 o 
  -3  12  10      151.41      156.43      3.46 o 
  -2  12  10       35.60       34.23      1.96 o 
  -1  12  10       43.47       41.18      1.89 o 
   0  12  10        1.03       -0.09      1.22 o 
   1  12  10        3.98        3.13      1.39 o 
   2  12  10        0.00        0.20      1.93 o 
   3  12  10       83.82       93.25      4.38 o 
  -7  13  10      102.80      102.04      3.86 o 
  -6  13  10        0.36        1.00      1.52 o 
  -5  13  10       57.15       62.07      3.30 o 
  -4  13  10       42.43       52.06      2.99 o 
  -3  13  10        1.08        1.59      1.66 o 
  -2  13  10       55.67       50.28      3.36 o 
  -1  13  10        4.26        4.57      1.66 o 
   0  13  10       46.87       31.56      2.12 o 
   1  13  10        1.18       -1.93      1.93 o 
   2  13  10       16.47       14.81      2.69 o 
  -5  14  10       15.68       15.55      3.20 o 
  -4  14  10      104.19       97.67      3.92 o 
  -3  14  10       16.55       27.23      2.55 o 
  -2  14  10        0.75       -0.06      1.63 o 
  -1  14  10       17.99       12.12      1.87 o 
   0  14  10      199.94      208.35      6.90 o 
 -13   1  11        4.05        6.25      1.77 o 
 -12   1  11        7.32       10.50      1.36 o 
 -11   1  11      204.11      204.43      3.24 o 
 -10   1  11        4.99        2.36      1.17 o 
  -9   1  11        0.37       -0.79      0.79 o 
  -8   1  11      532.41      511.06      4.86 o 
  -7   1  11       54.71       44.22      1.33 o 
  -6   1  11      210.03      211.83      2.69 o 
  -5   1  11        7.97        5.34      0.61 o 
  -4   1  11      754.30      804.33      5.45 o 
  -3   1  11       62.51       66.47      1.51 o 
  -2   1  11       13.04       18.93      0.73 o 
  -1   1  11      215.83      237.72      2.12 o 
   0   1  11        8.89       11.50      0.62 o 
   1   1  11       27.68       25.05      0.89 o 
   2   1  11      269.48      249.55      2.20 o 
   3   1  11        6.88        5.73      0.73 o 
   4   1  11       80.42       77.42      1.29 o 
   5   1  11      130.90      137.68      1.98 o 
   6   1  11       65.86       78.53      1.72 o 
   7   1  11       31.67       31.39      1.53 o 
 -13   2  11       21.42       14.20      1.61 o 
 -12   2  11       39.13       53.13      2.79 o 
 -11   2  11        1.44        4.61      1.22 o 
 -10   2  11       13.21       10.95      1.22 o 
  -9   2  11      175.50      171.21      2.72 o 
  -8   2  11       16.26       18.51      1.22 o 
  -7   2  11      166.97      161.84      2.59 o 
  -6   2  11        3.52        1.46      0.97 o 
  -5   2  11        0.07       -0.49      0.70 o 
  -4   2  11      223.36      248.95      2.61 o 
  -3   2  11      274.31      300.92      2.89 o 
  -2   2  11      205.86      195.16      2.16 o 
  -1   2  11      153.93      139.07      1.70 o 
   0   2  11      608.46      628.54      4.60 o 
   1   2  11       60.20       58.60      1.18 o 
   2   2  11        2.05        1.29      0.82 o 
   3   2  11       13.93       10.81      0.90 o 
   4   2  11        3.92        1.14      0.82 o 
   5   2  11        6.58        7.92      0.97 o 
   6   2  11       20.02       19.15      1.13 o 
   7   2  11       19.45       21.57      1.39 o 
 -13   3  11       23.74       18.85      2.01 o 
 -12   3  11      137.72      151.54      2.90 o 
 -11   3  11       29.67       30.95      1.61 o 
 -10   3  11        0.00        2.34      1.09 o 
  -9   3  11      201.64      205.01      3.04 o 
  -8   3  11      288.12      265.68      3.43 o 
  -7   3  11        0.39        2.40      1.03 o 
  -6   3  11        0.01       -0.47      0.89 o 
  -5   3  11        7.87       14.08      0.89 o 
  -4   3  11      270.97      275.03      2.73 o 
  -3   3  11      447.70      432.85      3.70 o 
  -2   3  11      121.56      103.68      1.58 o 
  -1   3  11      176.76      179.93      2.21 o 
   0   3  11       10.48       11.08      0.71 o 
   1   3  11      486.18      534.95      3.58 o 
   2   3  11     1751.41     1609.20     10.63 o 
   3   3  11      103.52      108.16      1.74 o 
   4   3  11      214.67      205.72      2.32 o 
   5   3  11        5.03        5.88      0.90 o 
   6   3  11       10.86       10.65      1.31 o 
   7   3  11        1.86       -0.74      1.34 o 
 -13   4  11        0.67       -0.50      1.67 o 
 -12   4  11       60.63       65.65      2.86 o 
 -11   4  11       44.81       47.96      2.49 o 
 -10   4  11       18.49       16.89      1.29 o 
  -9   4  11       92.46       97.36      2.12 o 
  -8   4  11      649.08      630.77      6.34 o 
  -7   4  11      451.33      420.11      4.58 o 
  -6   4  11      397.71      399.66      4.67 o 
  -5   4  11      310.10      303.57      2.90 o 
  -4   4  11       29.77       26.77      1.06 o 
  -3   4  11     1055.65     1007.17      7.65 o 
  -2   4  11     1911.10     1900.71     13.03 o 
  -1   4  11      139.05      124.51      1.68 o 
   0   4  11      306.85      298.04      2.63 o 
   1   4  11       26.66       11.76      0.79 o 
   2   4  11       31.94       33.18      1.30 o 
   3   4  11      574.13      550.13      4.38 o 
   4   4  11        6.29        9.57      0.90 o 
   5   4  11       63.61       59.73      1.76 o 
   6   4  11        1.79        2.33      1.23 o 
   7   4  11       64.82       78.04      2.80 o 
 -12   5  11       23.59       21.05      2.14 o 
 -11   5  11        1.29        1.35      1.68 o 
 -10   5  11       52.94       53.02      2.49 o 
  -9   5  11       31.01       32.50      1.90 o 
  -8   5  11        2.61        0.48      1.46 o 
  -7   5  11       43.41       57.53      1.66 o 
  -6   5  11      333.98      301.63      5.71 o 
  -5   5  11      134.27      127.56      1.73 o 
  -4   5  11      196.88      208.67      2.04 o 
  -3   5  11        7.31        7.91      0.75 o 
  -2   5  11      618.09      578.01      4.57 o 
  -1   5  11       62.75       62.12      1.20 o 
   0   5  11      204.36      192.34      2.54 o 
   1   5  11       28.24       28.39      0.96 o 
   2   5  11      121.05      111.98      1.86 o 
   3   5  11       53.13       37.52      1.63 o 
   4   5  11        2.75        3.45      1.01 o 
   5   5  11       21.46       18.15      1.35 o 
   6   5  11       43.27       39.24      1.73 o 
   7   5  11       27.43       31.92      2.09 o 
 -12   6  11       31.76       33.34      3.37 o 
 -11   6  11        0.02       -1.53      1.53 o 
 -10   6  11       61.52       66.56      2.73 o 
  -9   6  11       76.84       76.87      2.59 o 
  -8   6  11       58.26       58.86      4.04 o 
  -7   6  11       63.18       41.25      3.70 o 
  -6   6  11       11.76       15.30      2.19 o 
  -5   6  11       73.53       79.83      1.92 o 
  -4   6  11       33.34       25.57      1.02 o 
  -3   6  11      144.02      141.02      2.11 o 
  -2   6  11     1343.43     1302.00     10.04 o 
  -1   6  11        2.86        1.03      1.08 o 
   0   6  11       29.65       29.95      1.12 o 
   1   6  11      204.62      196.49      2.30 o 
   2   6  11      217.40      179.69      2.57 o 
   3   6  11       45.32       41.41      1.41 o 
   4   6  11       81.44       77.90      2.00 o 
   5   6  11       15.36       11.75      1.30 o 
   6   6  11       47.42       48.18      2.11 o 
 -12   7  11        2.98        2.36      2.02 o 
 -11   7  11        0.62        0.34      1.67 o 
 -10   7  11       41.04       40.44      2.25 o 
  -9   7  11       58.56       54.25      2.69 o 
  -8   7  11        6.09       10.89      1.53 o 
  -7   7  11       47.00       48.64      3.37 o 
  -6   7  11      309.03      293.03      4.36 o 
  -5   7  11        0.02        0.40      1.12 o 
  -4   7  11      281.30      281.50      3.14 o 
  -3   7  11        1.01        3.46      0.78 o 
  -2   7  11       44.69       45.83      1.29 o 
  -1   7  11      124.70      118.73      1.81 o 
   0   7  11       16.06       11.30      0.94 o 
   1   7  11        0.07        0.56      0.83 o 
   2   7  11        5.82        8.67      1.19 o 
   3   7  11      266.52      269.39      5.43 o 
   4   7  11        4.93        6.13      1.20 o 
   5   7  11        3.63        4.43      1.23 o 
   6   7  11       62.11       54.86      2.23 o 
 -11   8  11       50.44       52.51      2.86 o 
 -10   8  11        9.16       10.90      1.77 o 
  -9   8  11       10.51       11.08      1.85 o 
  -8   8  11      224.84      222.01      4.03 o 
  -7   8  11       48.86       43.35      2.01 o 
  -6   8  11      273.31      239.01      3.88 o 
  -5   8  11      163.55      163.20      2.22 o 
  -4   8  11       99.77      100.80      1.80 o 
  -3   8  11      128.04      117.66      2.46 o 
  -2   8  11        0.10       -0.67      0.68 o 
  -1   8  11        0.00        0.31      0.81 o 
   0   8  11       15.21       16.40      0.95 o 
   1   8  11        2.04        4.12      1.20 o 
   2   8  11        4.22        5.14      1.02 o 
   3   8  11       22.76       19.44      1.30 o 
   4   8  11       32.14       31.18      1.55 o 
   5   8  11       13.62       16.93      1.54 o 
 -11   9  11        2.51        0.54      1.77 o 
 -10   9  11        0.10       -0.67      3.53 o 
  -9   9  11        0.16        1.32      1.53 o 
  -8   9  11        0.43        2.08      1.68 o 
  -7   9  11      116.95      111.25      2.38 o 
  -6   9  11        5.40        6.99      1.90 o 
  -5   9  11      323.82      339.07      3.41 o 
  -4   9  11      118.41      119.52      2.53 o 
  -3   9  11      179.02      168.92      2.44 o 
  -2   9  11       39.91       43.52      1.38 o 
  -1   9  11       14.07       18.50      0.99 o 
   0   9  11        7.31        7.70      0.95 o 
   1   9  11       19.04       17.38      1.10 o 
   2   9  11        0.03        0.34      0.99 o 
   3   9  11       17.97       19.03      1.30 o 
   4   9  11       11.85       12.07      1.39 o 
   5   9  11        0.89        0.93      1.37 o 
 -10  10  11       16.94       14.00      2.02 o 
  -9  10  11       76.94       89.28      2.74 o 
  -8  10  11       28.35       29.15      1.73 o 
  -7  10  11        0.10       -0.42      1.01 o 
  -6  10  11      125.05      124.73      3.10 o 
  -5  10  11       19.91       24.47      1.87 o 
  -4  10  11       18.42       20.14      1.83 o 
  -3  10  11        4.96        5.28      1.36 o 
  -2  10  11        5.00        4.50      1.33 o 
  -1  10  11        8.87       10.79      1.55 o 
   0  10  11       32.14       30.25      1.64 o 
   1  10  11       73.00       65.99      1.61 o 
   2  10  11        4.00        4.46      1.02 o 
   3  10  11       69.28       67.68      2.08 o 
   4  10  11       38.27       42.27      1.86 o 
  -9  11  11       16.34       16.15      2.54 o 
  -8  11  11        0.53        2.45      2.18 o 
  -7  11  11       29.82       37.68      2.80 o 
  -6  11  11       90.47       90.46      2.82 o 
  -5  11  11       37.17       37.77      2.07 o 
  -4  11  11       98.98      106.01      2.96 o 
  -3  11  11        3.16       -0.26      1.43 o 
  -2  11  11      314.32      315.39      4.28 o 
  -1  11  11        3.84        6.53      1.39 o 
   0  11  11        9.41        8.07      1.42 o 
   1  11  11      140.79      136.38      2.90 o 
   2  11  11        6.99        9.29      1.56 o 
   3  11  11       13.87       12.68      1.53 o 
  -8  12  11       11.22       14.61      2.42 o 
  -7  12  11       11.72       17.24      2.49 o 
  -6  12  11       56.77       59.80      2.56 o 
  -5  12  11       16.72       16.89      1.87 o 
  -4  12  11       66.68       72.59      2.67 o 
  -3  12  11        1.27        4.28      1.63 o 
  -2  12  11        0.91        0.07      1.33 o 
  -1  12  11        0.24        0.07      1.34 o 
   0  12  11        1.46       -0.44      1.32 o 
   1  12  11        2.96        2.82      1.53 o 
   2  12  11       68.05       72.04      4.38 o 
  -6  13  11       93.77       90.80      2.96 o 
  -5  13  11        7.53        5.66      2.86 o 
  -4  13  11        0.23       -0.02      1.93 o 
  -3  13  11       16.14       16.94      1.87 o 
  -2  13  11       62.64       64.25      2.76 o 
  -1  13  11       40.91       62.31      2.72 o 
   0  13  11       43.16       42.34      5.05 o 
   1  13  11        4.87        7.41      2.69 o 
  -3  14  11      163.41      188.69      4.73 o 
  -2  14  11       32.96       39.43      4.54 o 
 -13   0  12      116.18      106.72      4.71 o 
 -12   0  12       30.76       40.06      3.37 o 
 -11   0  12      341.98      348.11      8.08 o 
 -10   0  12       14.69       20.49      2.36 o 
  -9   0  12      206.73      190.59      5.55 o 
  -8   0  12        1.66        1.01      1.19 o 
  -7   0  12       23.88       20.54      3.20 o 
  -6   0  12        1.99        0.77      0.93 o 
  -5   0  12       21.54       12.19      1.06 o 
  -4   0  12      200.84      232.28      4.20 o 
  -3   0  12       43.41       55.98      1.60 o 
  -2   0  12      182.20      181.65      2.70 o 
  -1   0  12        7.29        6.34      1.06 o 
   0   0  12       60.26       48.74      1.69 o 
   1   0  12      107.16      111.87      2.48 o 
   2   0  12       24.82       26.69      1.18 o 
   3   0  12       32.17       40.59      1.45 o 
   4   0  12        6.16        6.06      1.14 o 
   5   0  12      137.90      121.40      2.42 o 
   6   0  12       33.70       36.78      2.12 o 
   7   0  12        0.77        2.26      1.67 o 
 -13   1  12       29.72       30.11      2.25 o 
 -12   1  12       10.77       13.69      1.90 o 
 -11   1  12      117.01      119.30      2.57 o 
 -10   1  12       91.86       96.61      2.62 o 
  -9   1  12        7.05        7.27      1.17 o 
  -8   1  12       48.95       52.24      1.49 o 
  -7   1  12      146.30      136.78      2.31 o 
  -6   1  12      225.69      227.72      2.36 o 
  -5   1  12        2.64        0.87      0.63 o 
  -4   1  12        2.76        2.35      0.61 o 
  -3   1  12       82.05       88.95      1.39 o 
  -2   1  12      216.20      221.60      2.25 o 
  -1   1  12        0.04        0.47      0.67 o 
   0   1  12      461.99      474.19      3.80 o 
   1   1  12      255.44      267.37      2.22 o 
   2   1  12       15.05       16.44      0.84 o 
   3   1  12      235.38      236.17      2.40 o 
   4   1  12       30.22       30.07      1.18 o 
   5   1  12       26.64       28.02      1.19 o 
   6   1  12        1.81        1.10      0.99 o 
   7   1  12       39.73       41.99      1.81 o 
 -13   2  12      112.41      116.96      3.45 o 
 -12   2  12        0.54        1.54      1.29 o 
 -11   2  12       24.15       26.15      1.55 o 
 -10   2  12       77.82       77.13      2.20 o 
  -9   2  12        9.62        8.28      1.17 o 
  -8   2  12       32.72       34.11      2.09 o 
  -7   2  12      141.11      124.29      2.33 o 
  -6   2  12        2.89       -0.90      0.97 o 
  -5   2  12       83.54       84.26      1.58 o 
  -4   2  12       11.32       12.45      0.87 o 
  -3   2  12      493.32      482.38      4.13 o 
  -2   2  12      237.22      221.10      2.45 o 
  -1   2  12      261.05      262.36      2.52 o 
   0   2  12      625.54      586.58      4.08 o 
   1   2  12        3.97        2.15      0.98 o 
   2   2  12       14.61       10.13      0.94 o 
   3   2  12        4.83        5.91      0.89 o 
   4   2  12        0.00       -0.83      0.83 o 
   5   2  12       70.87       73.15      1.66 o 
   6   2  12        2.26        0.18      1.05 o 
   7   2  12      243.17      267.12      3.70 o 
 -13   3  12       11.89       14.19      2.02 o 
 -12   3  12       69.64       74.09      2.45 o 
 -11   3  12       81.16       88.86      2.46 o 
 -10   3  12        1.83        0.00      1.17 o 
  -9   3  12        0.00       -0.04      1.09 o 
  -8   3  12      297.75      281.62      3.62 o 
  -7   3  12      837.41      759.61      8.67 o 
  -6   3  12       21.60       30.76      1.36 o 
  -5   3  12       40.49       44.24      1.33 o 
  -4   3  12      286.89      286.92      3.21 o 
  -3   3  12      608.84      608.88      5.14 o 
  -2   3  12       85.64       64.23      1.71 o 
  -1   3  12       68.91       61.93      1.75 o 
   0   3  12      581.48      579.31      4.16 o 
   1   3  12       86.33       77.20      1.57 o 
   2   3  12      132.38      101.79      1.78 o 
   3   3  12        1.51       -0.81      0.81 o 
   4   3  12       30.76       30.89      1.18 o 
   5   3  12       46.15       45.92      1.42 o 
   6   3  12        9.39        7.65      1.42 o 
 -12   4  12       46.04       52.84      4.38 o 
 -11   4  12        6.59        3.03      1.67 o 
 -10   4  12        0.45       -1.09      1.09 o 
  -9   4  12      138.25      128.18      2.51 o 
  -8   4  12       29.24       25.31      1.33 o 
  -7   4  12        6.63        7.61      1.46 o 
  -6   4  12      325.70      325.15      3.80 o 
  -5   4  12       87.58       83.79      1.61 o 
  -4   4  12       40.36       30.40      1.16 o 
  -3   4  12      248.45      252.32      2.37 o 
  -2   4  12      584.65      556.24      4.60 o 
  -1   4  12     1031.57     1023.05      6.97 o 
   0   4  12       82.32       65.36      1.31 o 
   1   4  12       93.82       82.16      1.35 o 
   2   4  12       80.77       70.25      1.61 o 
   3   4  12       99.41      108.10      1.72 o 
   4   4  12      374.80      362.05      3.72 o 
   5   4  12        1.44        1.14      1.16 o 
   6   4  12        5.18        4.54      1.33 o 
 -12   5  12      118.50      130.89      7.07 o 
 -11   5  12       40.85       45.20      2.49 o 
 -10   5  12       37.37       33.40      2.01 o 
  -9   5  12       15.38       15.32      1.67 o 
  -8   5  12      110.52      106.60      2.03 o 
  -7   5  12        6.31        8.04      0.98 o 
  -6   5  12       23.02       16.35      1.13 o 
  -5   5  12      181.54      175.06      2.16 o 
  -4   5  12      225.98      206.04      2.26 o 
  -3   5  12       71.98       60.93      1.61 o 
  -2   5  12      534.16      506.82      4.85 o 
  -1   5  12        0.00        0.19      0.65 o 
   0   5  12      438.74      395.90      4.40 o 
   1   5  12       83.57       73.93      1.35 o 
   2   5  12       12.11        8.55      1.15 o 
   3   5  12        0.09        0.66      0.99 o 
   4   5  12        3.60        3.27      1.03 o 
   5   5  12       18.89       24.84      1.53 o 
   6   5  12        6.86        6.48      1.75 o 
 -12   6  12       29.66       41.15      2.49 o 
 -11   6  12       38.06       39.75      2.38 o 
 -10   6  12        0.49        1.11      1.53 o 
  -9   6  12        1.52        0.85      1.53 o 
  -8   6  12       70.43       64.42      4.71 o 
  -7   6  12        6.65        1.57      1.37 o 
  -6   6  12       71.72       72.12      2.35 o 
  -5   6  12        0.16       -0.17      0.90 o 
  -4   6  12        0.65        0.87      1.06 o 
  -3   6  12      278.87      269.29      3.14 o 
  -2   6  12      146.72      146.39      2.03 o 
  -1   6  12        0.00       -0.80      0.80 o 
   0   6  12        5.99        6.76      0.89 o 
   1   6  12        8.09       10.09      0.97 o 
   2   6  12      205.53      185.58      2.67 o 
   3   6  12       41.10       42.72      1.51 o 
   4   6  12        0.26       -0.53      1.11 o 
   5   6  12       15.29       13.79      1.51 o 
   6   6  12      246.73      265.76      6.80 o 
 -11   7  12       68.28       78.58      3.20 o 
 -10   7  12      113.74      109.28      3.31 o 
  -9   7  12       54.16       54.07      2.59 o 
  -8   7  12       19.19       18.16      1.77 o 
  -7   7  12       35.90       34.13      1.86 o 
  -6   7  12      248.72      248.70      4.12 o 
  -5   7  12      337.41      362.29      5.23 o 
  -4   7  12      152.42      152.58      2.16 o 
  -3   7  12       14.35       15.69      0.98 o 
  -2   7  12      307.98      313.62      3.79 o 
  -1   7  12       78.33       70.17      1.57 o 
   0   7  12       53.25       61.57      1.54 o 
   1   7  12        3.05        1.52      0.88 o 
   2   7  12      271.21      262.99      3.25 o 
   3   7  12        6.12        6.10      1.16 o 
   4   7  12        2.35        5.42      1.29 o 
   5   7  12       88.08       95.16      3.06 o 
 -11   8  12        0.10       -1.93      3.87 o 
 -10   8  12        3.00        1.68      2.36 o 
  -9   8  12       24.26       20.75      1.86 o 
  -8   8  12       41.20       40.58      2.25 o 
  -7   8  12       57.01       52.38      3.87 o 
  -6   8  12       11.79        9.96      1.51 o 
  -5   8  12        1.10        0.10      0.96 o 
  -4   8  12        4.29        2.50      0.84 o 
  -3   8  12      117.20      111.83      1.83 o 
  -2   8  12        3.38        3.35      0.84 o 
  -1   8  12        3.32        4.74      0.92 o 
   0   8  12       54.46       58.56      1.54 o 
   1   8  12      241.68      233.22      3.14 o 
   2   8  12       52.57       67.86      1.92 o 
   3   8  12        0.71        0.63      1.13 o 
   4   8  12        5.55        2.83      1.33 o 
   5   8  12       40.59       47.16      2.03 o 
 -10   9  12       10.08        6.71      2.02 o 
  -9   9  12        1.75        0.24      1.62 o 
  -8   9  12       50.28       43.71      2.25 o 
  -7   9  12       48.87       44.70      1.73 o 
  -6   9  12       66.46       63.00      1.89 o 
  -5   9  12       44.52       43.94      1.43 o 
  -4   9  12       23.63       17.41      1.09 o 
  -3   9  12       14.59       19.61      0.99 o 
  -2   9  12        8.48       10.95      0.97 o 
  -1   9  12       74.39       82.67      1.68 o 
   0   9  12       35.99       37.85      1.33 o 
   1   9  12      146.87      157.16      2.47 o 
   2   9  12       86.25       89.65      2.06 o 
   3   9  12       82.94      105.72      2.42 o 
   4   9  12       50.57       61.70      2.87 o 
 -10  10  12        5.18        3.37      1.69 o 
  -9  10  12       16.79       17.58      1.79 o 
  -8  10  12        1.16        0.35      1.33 o 
  -7  10  12        5.71        3.74      1.18 o 
  -6  10  12       29.37       24.76      1.42 o 
  -5  10  12       10.13        4.67      1.34 o 
  -4  10  12       69.76       66.92      3.39 o 
  -3  10  12       45.52       44.12      1.91 o 
  -2  10  12       13.67       12.45      1.54 o 
  -1  10  12       48.53       43.56      1.84 o 
   0  10  12       88.98       85.85      2.09 o 
   1  10  12        6.70        6.30      1.29 o 
   2  10  12        3.52        4.79      1.43 o 
   3  10  12        4.10        4.16      1.43 o 
  -9  11  12       28.97       28.39      1.94 o 
  -8  11  12       35.25       38.51      2.99 o 
  -7  11  12       28.84       29.26      3.70 o 
  -6  11  12       14.09       14.43      1.80 o 
  -5  11  12       12.88       16.54      1.83 o 
  -4  11  12       39.60       38.67      2.27 o 
  -3  11  12       46.20       51.42      2.05 o 
  -2  11  12       17.62       16.55      1.59 o 
  -1  11  12       59.63       59.72      2.25 o 
   0  11  12       26.86       27.35      2.04 o 
   1  11  12        1.90        0.50      1.86 o 
   2  11  12        0.38        0.49      1.43 o 
  -7  12  12       16.28       14.39      2.49 o 
  -6  12  12      155.97      190.70      3.82 o 
  -5  12  12       14.89       20.54      2.07 o 
  -4  12  12      223.76      239.35      8.17 o 
  -3  12  12        5.97        7.02      1.78 o 
  -2  12  12       58.13       60.11      2.34 o 
  -1  12  12        7.30       13.52      1.67 o 
   0  12  12        7.13        3.56      1.66 o 
   1  12  12       37.65       35.90      3.87 o 
  -5  13  12        1.45       -0.74      3.70 o 
  -4  13  12        4.90        7.90      1.87 o 
  -3  13  12        8.63       10.14      1.87 o 
  -2  13  12       24.96       26.80      2.27 o 
  -1  13  12        0.31        1.83      2.10 o 
 -13   1  13      105.07       99.65      3.33 o 
 -12   1  13       14.82       18.76      1.90 o 
 -11   1  13       22.37       28.27      1.66 o 
 -10   1  13        0.30       -1.09      1.09 o 
  -9   1  13       66.92       64.45      1.94 o 
  -8   1  13      285.67      290.71      4.09 o 
  -7   1  13       69.38       63.68      1.50 o 
  -6   1  13        1.22       -0.64      0.64 o 
  -5   1  13      131.56      122.98      1.59 o 
  -4   1  13       80.44       84.92      1.39 o 
  -3   1  13       18.81       21.80      0.80 o 
  -2   1  13      539.30      525.33      3.95 o 
  -1   1  13       76.77       71.67      1.39 o 
   0   1  13      201.07      191.88      2.46 o 
   1   1  13       24.43       27.79      0.89 o 
   2   1  13       27.45       23.73      0.96 o 
   3   1  13       21.38       21.40      1.05 o 
   4   1  13       63.25       73.60      2.05 o 
   5   1  13       14.65       17.83      1.16 o 
   6   1  13        5.32        5.72      1.20 o 
 -13   2  13        3.05        2.20      1.77 o 
 -12   2  13        9.33       13.11      1.48 o 
 -11   2  13        0.60       -0.12      1.22 o 
 -10   2  13        3.79        4.49      1.17 o 
  -9   2  13        2.53        1.46      1.17 o 
  -8   2  13       15.82       11.95      1.47 o 
  -7   2  13       88.63       93.70      2.07 o 
  -6   2  13        0.09       -0.60      0.82 o 
  -5   2  13      231.60      218.23      2.52 o 
  -4   2  13      262.56      257.32      2.76 o 
  -3   2  13        2.63        0.44      0.85 o 
  -2   2  13      168.08      172.77      2.22 o 
  -1   2  13       18.41       13.32      0.89 o 
   0   2  13        0.68        1.37      0.69 o 
   1   2  13        1.14        1.14      0.83 o 
   2   2  13       74.57       72.48      1.54 o 
   3   2  13      204.76      197.03      2.41 o 
   4   2  13        0.24        2.39      0.94 o 
   5   2  13        0.19       -0.95      0.95 o 
   6   2  13       47.42       55.27      2.01 o 
 -12   3  13       77.37       89.84      3.08 o 
 -11   3  13        2.72        4.18      1.29 o 
 -10   3  13       89.30       94.14      2.39 o 
  -9   3  13       56.74       49.19      1.87 o 
  -8   3  13      132.54      139.19      2.53 o 
  -7   3  13       65.70       47.69      2.04 o 
  -6   3  13      223.02      188.51      2.35 o 
  -5   3  13        1.71       -0.32      1.05 o 
  -4   3  13      108.69      109.00      1.83 o 
  -3   3  13       53.23       44.94      1.42 o 
  -2   3  13      690.02      678.37      4.98 o 
  -1   3  13       23.57       21.76      1.00 o 
   0   3  13      191.62      177.87      1.96 o 
   1   3  13        0.70       -0.22      0.86 o 
   2   3  13      106.48       96.53      1.80 o 
   3   3  13      166.83      152.68      2.08 o 
   4   3  13        1.07        0.41      0.98 o 
   5   3  13        2.83        0.94      1.22 o 
   6   3  13        7.81       10.86      1.54 o 
 -12   4  13       56.85       61.44      2.86 o 
 -11   4  13       38.24       42.51      3.53 o 
 -10   4  13        0.21        1.15      1.13 o 
  -9   4  13       14.12       13.71      1.48 o 
  -8   4  13       47.88       39.28      2.09 o 
  -7   4  13      225.43      195.17      3.07 o 
  -6   4  13       22.88       22.91      1.18 o 
  -5   4  13        1.59        5.13      1.07 o 
  -4   4  13        0.03        0.21      0.78 o 
  -3   4  13      133.50      137.81      1.96 o 
  -2   4  13       14.68       14.83      0.90 o 
  -1   4  13        0.04        0.18      0.75 o 
   0   4  13       71.37       67.39      1.39 o 
   1   4  13      113.99      116.43      1.93 o 
   2   4  13      141.86      135.30      1.99 o 
   3   4  13        0.08       -0.19      0.88 o 
   4   4  13       88.64       96.97      2.16 o 
   5   4  13       54.64       73.33      2.14 o 
 -12   5  13        8.36        9.04      2.02 o 
 -11   5  13        1.07        0.17      1.67 o 
 -10   5  13        0.82        0.65      1.53 o 
  -9   5  13        0.26        0.00      2.19 o 
  -8   5  13       19.39       18.31      1.22 o 
  -7   5  13        8.53        7.40      1.13 o 
  -6   5  13       10.02        5.53      1.01 o 
  -5   5  13      432.63      420.01      4.94 o 
  -4   5  13        8.29        6.46      1.47 o 
  -3   5  13      322.39      326.69      2.91 o 
  -2   5  13       82.91       78.19      1.98 o 
  -1   5  13        5.00        7.98      1.25 o 
   0   5  13      428.29      413.10      4.05 o 
   1   5  13        6.56        5.22      1.67 o 
   2   5  13       68.86       78.37      1.98 o 
   3   5  13        9.67       10.31      1.17 o 
   4   5  13        0.13       -1.11      1.11 o 
   5   5  13        0.78        3.64      1.42 o 
 -12   6  13       11.24        8.79      2.02 o 
 -11   6  13       15.48       14.26      2.36 o 
 -10   6  13        0.00       -0.67      1.53 o 
  -9   6  13       29.01       31.98      2.01 o 
  -8   6  13      594.54      570.96      7.61 o 
  -7   6  13      363.88      357.67      5.35 o 
  -6   6  13       23.26       14.25      1.53 o 
  -5   6  13        9.19        9.07      1.04 o 
  -4   6  13        0.05        0.91      0.93 o 
  -3   6  13       11.23        9.91      1.01 o 
  -2   6  13      134.69      134.33      2.56 o 
  -1   6  13       80.47       74.94      1.88 o 
   0   6  13      333.29      337.75      4.44 o 
   1   6  13       83.10       80.72      1.99 o 
   2   6  13       37.62       42.05      1.61 o 
   3   6  13        0.97        2.02      1.13 o 
   4   6  13       21.16       18.61      1.60 o 
   5   6  13      125.42      130.47      2.91 o 
 -11   7  13       40.28       39.70      2.49 o 
 -10   7  13        0.10       -0.23      1.53 o 
  -9   7  13        7.09        4.04      1.62 o 
  -8   7  13       41.72       37.86      2.25 o 
  -7   7  13       64.93       63.38      2.52 o 
  -6   7  13      111.03      115.92      3.53 o 
  -5   7  13       78.61       82.17      2.23 o 
  -4   7  13      288.48      276.11      3.39 o 
  -3   7  13       17.81       12.42      1.10 o 
  -2   7  13       45.55       42.54      1.40 o 
  -1   7  13       49.76       42.37      2.28 o 
   0   7  13        3.77        1.89      0.92 o 
   1   7  13        6.64        6.62      1.13 o 
   2   7  13        0.18        2.17      1.16 o 
   3   7  13        1.03        0.58      1.18 o 
   4   7  13       48.14       54.49      2.17 o 
 -11   8  13       33.66       35.86      2.49 o 
 -10   8  13        1.60        1.15      2.19 o 
  -9   8  13       63.96       59.01      2.59 o 
  -8   8  13      114.66      100.66      3.07 o 
  -7   8  13        0.07       -1.37      1.37 o 
  -6   8  13      108.76      108.02      2.91 o 
  -5   8  13       31.23       27.92      1.32 o 
  -4   8  13       19.82       19.30      1.04 o 
  -3   8  13        8.35        7.54      0.93 o 
  -2   8  13      268.28      260.82      3.79 o 
  -1   8  13       55.18       69.70      1.63 o 
   0   8  13        3.41        4.16      0.95 o 
   1   8  13       78.87       85.02      2.91 o 
   2   8  13        4.56        6.21      1.21 o 
   3   8  13        2.71        3.26      1.37 o 
   4   8  13        2.65        5.52      1.39 o 
 -10   9  13        5.50        6.67      2.69 o 
  -9   9  13       43.44       44.22      2.49 o 
  -8   9  13      244.10      232.26     12.46 o 
  -7   9  13       80.44       75.20      2.58 o 
  -6   9  13      123.76      139.01      2.61 o 
  -5   9  13       15.50       15.29      1.22 o 
  -4   9  13      256.26      251.53      3.06 o 
  -3   9  13       31.82       30.17      1.33 o 
  -2   9  13        6.68        7.80      0.98 o 
  -1   9  13        1.57        0.33      0.93 o 
   0   9  13        1.93        2.28      1.04 o 
   1   9  13        0.31        3.67      1.11 o 
   2   9  13       13.20       11.57      1.39 o 
   3   9  13       19.60       25.64      1.74 o 
  -9  10  13       36.33       44.57      2.98 o 
  -8  10  13        2.85        0.59      1.48 o 
  -7  10  13       45.68       42.73      1.88 o 
  -6  10  13      207.97      218.08      4.42 o 
  -5  10  13       49.55       50.23      1.63 o 
  -4  10  13      229.28      221.52      3.69 o 
  -3  10  13       10.67       11.48      1.50 o 
  -2  10  13       51.04       48.03      1.91 o 
  -1  10  13        0.19       -0.47      1.06 o 
   0  10  13       70.05       76.68      2.72 o 
   1  10  13        5.95       10.68      1.57 o 
   2  10  13        7.18        6.95      1.57 o 
  -8  11  13       93.92       96.66      3.09 o 
  -7  11  13       16.90       20.87      2.55 o 
  -6  11  13       81.59       78.20      3.47 o 
  -5  11  13        7.84        8.45      1.53 o 
  -4  11  13       10.43        8.75      1.83 o 
  -3  11  13        0.67        2.27      1.50 o 
  -2  11  13        1.15        2.02      1.37 o 
  -1  11  13       60.84       70.34      2.57 o 
   0  11  13        2.29        1.62      4.71 o 
   1  11  13       22.93       23.16      1.83 o 
  -6  12  13       90.20      102.64      4.11 o 
  -5  12  13       78.53       70.89      3.59 o 
  -4  12  13        0.41       -0.44      1.77 o 
  -3  12  13      243.45      249.73      5.46 o 
  -2  12  13       32.02       33.19      1.98 o 
  -1  12  13       80.64       93.35      4.18 o 
   0  12  13        0.29       -2.86      2.86 o 
 -12   0  14       81.14       93.93      4.71 o 
 -11   0  14       45.99       57.91      3.70 o 
 -10   0  14       98.87      108.74      4.38 o 
  -9   0  14       81.78       80.60      2.35 o 
  -8   0  14        7.12        5.57      1.85 o 
  -7   0  14      239.58      211.16      3.87 o 
  -6   0  14       16.67        7.66      1.17 o 
  -5   0  14       88.41       70.83      3.36 o 
  -4   0  14       30.59       29.51      1.72 o 
  -3   0  14      219.86      220.65      3.14 o 
  -2   0  14      237.14      238.42      3.34 o 
  -1   0  14      175.53      182.19      2.94 o 
   0   0  14      103.24      101.24      2.44 o 
   1   0  14       33.13       31.66      1.60 o 
   2   0  14      442.89      430.20      7.82 o 
   3   0  14       50.69       48.13      2.54 o 
   4   0  14       25.93       32.02      2.08 o 
   5   0  14        0.44       -0.02      1.63 o 
 -12   1  14      123.85      132.70      3.57 o 
 -11   1  14       34.84       35.58      2.14 o 
 -10   1  14        3.52        5.03      1.59 o 
  -9   1  14        6.75        5.52      1.17 o 
  -8   1  14      112.05      106.12      3.59 o 
  -7   1  14       22.61       15.34      1.22 o 
  -6   1  14        0.02       -0.75      0.75 o 
  -5   1  14      412.94      406.18      4.59 o 
  -4   1  14        2.13        2.70      0.66 o 
  -3   1  14       35.27       33.71      1.03 o 
  -2   1  14      724.41      713.78      5.77 o 
  -1   1  14      240.14      229.22      2.31 o 
   0   1  14      174.51      160.95      2.30 o 
   1   1  14        3.22        0.43      0.90 o 
   2   1  14        7.52        8.52      0.89 o 
   3   1  14       15.99       13.99      0.96 o 
   4   1  14        6.86        4.78      1.14 o 
   5   1  14        4.77        4.28      1.18 o 
 -12   2  14       57.53       65.26      2.83 o 
 -11   2  14       18.71       21.12      1.55 o 
 -10   2  14       58.55       64.52      2.14 o 
  -9   2  14        4.44        5.39      1.17 o 
  -8   2  14      122.23      115.37      2.33 o 
  -7   2  14       35.78       34.35      1.55 o 
  -6   2  14       96.85       85.67      3.05 o 
  -5   2  14      379.43      354.04      3.95 o 
  -4   2  14      439.05      456.03      4.11 o 
  -3   2  14      238.79      241.14      2.77 o 
  -2   2  14      368.58      349.43      3.50 o 
  -1   2  14      188.93      185.37      2.41 o 
   0   2  14      922.37      887.39     10.29 o 
   1   2  14      269.69      274.99      3.01 o 
   2   2  14      246.97      262.62      2.72 o 
   3   2  14       23.22       21.85      1.15 o 
   4   2  14        7.36       10.23      1.07 o 
   5   2  14       45.64       55.15      1.80 o 
 -12   3  14       23.72       25.25      2.14 o 
 -11   3  14       36.03       37.34      3.33 o 
 -10   3  14        0.00       -0.34      1.17 o 
  -9   3  14      160.41      166.98      5.24 o 
  -8   3  14       12.37       12.80      1.29 o 
  -7   3  14       89.12       73.04      1.94 o 
  -6   3  14      122.68      108.00      1.91 o 
  -5   3  14       88.08       88.17      1.71 o 
  -4   3  14        9.72       12.60      1.02 o 
  -3   3  14      233.81      224.86      2.66 o 
  -2   3  14        3.08        2.22      0.91 o 
  -1   3  14       30.65       29.73      1.03 o 
   0   3  14       82.12       79.82      2.43 o 
   1   3  14       18.25       15.17      1.04 o 
   2   3  14       30.66       24.15      1.14 o 
   3   3  14        1.83        1.68      0.95 o 
   4   3  14       55.71       54.28      1.54 o 
   5   3  14       93.91       96.53      2.66 o 
 -12   4  14       46.36       54.44      2.73 o 
 -11   4  14      178.99      194.72      5.05 o 
 -10   4  14       86.55       96.37      2.37 o 
  -9   4  14      111.86      104.60      2.37 o 
  -8   4  14      176.58      185.29      2.90 o 
  -7   4  14        1.30        1.16      1.09 o 
  -6   4  14      155.53      150.46      2.17 o 
  -5   4  14       18.20       14.59      1.04 o 
  -4   4  14      215.97      210.92      2.58 o 
  -3   4  14      807.29      800.12      6.34 o 
  -2   4  14       19.87       17.60      1.24 o 
  -1   4  14      119.03      131.71      2.93 o 
   0   4  14      220.87      205.58      2.45 o 
   1   4  14      173.32      162.44      2.22 o 
   2   4  14       57.69       49.46      1.53 o 
   3   4  14      182.92      190.19      2.81 o 
   4   4  14        8.23        8.05      1.31 o 
   5   4  14        0.93        0.25      1.44 o 
 -12   5  14       50.69       57.91      3.20 o 
 -11   5  14      104.49      113.87      3.45 o 
 -10   5  14        0.03       -1.53      1.53 o 
  -9   5  14       98.39       92.33      2.97 o 
  -8   5  14        3.44        1.27      1.53 o 
  -7   5  14       19.16       16.57      1.18 o 
  -6   5  14       49.32       47.57      1.59 o 
  -5   5  14        0.00        0.55      0.81 o 
  -4   5  14      237.43      240.14      2.91 o 
  -3   5  14       62.73       61.87      1.44 o 
  -2   5  14        0.08       -0.44      0.73 o 
  -1   5  14      171.07      156.60      1.90 o 
   0   5  14       42.46       44.31      1.90 o 
   1   5  14        3.94        1.19      1.13 o 
   2   5  14      148.69      157.70      2.78 o 
   3   5  14       26.52       27.58      1.45 o 
   4   5  14        1.71        0.53      1.37 o 
 -11   6  14        1.12        1.95      1.77 o 
 -10   6  14        0.17       -0.85      2.02 o 
  -9   6  14        0.02        2.18      1.53 o 
  -8   6  14       24.18       20.38      2.52 o 
  -7   6  14       65.81       60.14      2.49 o 
  -6   6  14      107.40       97.09      2.83 o 
  -5   6  14        7.49        6.14      1.08 o 
  -4   6  14       91.58       91.87      4.47 o 
  -3   6  14       86.31       90.22      2.28 o 
  -2   6  14        0.86        1.40      0.94 o 
  -1   6  14       27.82       27.01      1.53 o 
   0   6  14       30.05       27.55      1.42 o 
   1   6  14       11.93       13.88      1.30 o 
   2   6  14        0.11        0.48      1.13 o 
   3   6  14        4.97        0.76      1.37 o 
   4   6  14        0.01       -0.62      1.39 o 
 -11   7  14       52.16       58.09      4.54 o 
 -10   7  14       24.85       18.45      2.01 o 
  -9   7  14        8.32        8.47      1.77 o 
  -8   7  14        0.58       -0.10      1.53 o 
  -7   7  14        1.29        2.54      1.53 o 
  -6   7  14       49.31       46.93      4.71 o 
  -5   7  14       41.62       45.78      1.70 o 
  -4   7  14      341.49      327.74      3.25 o 
  -3   7  14      159.37      175.14      2.36 o 
  -2   7  14        0.03        0.87      0.92 o 
  -1   7  14       23.37       27.99      1.23 o 
   0   7  14       29.02       29.08      1.46 o 
   1   7  14       25.49       19.52      1.35 o 
   2   7  14        5.25        1.67      1.26 o 
   3   7  14       40.02       46.11      2.00 o 
 -10   8  14       45.21       48.85      2.73 o 
  -9   8  14       72.35       69.16      2.86 o 
  -8   8  14       19.13       22.01      1.86 o 
  -7   8  14        0.32       -0.60      1.85 o 
  -6   8  14       17.21       18.47      2.69 o 
  -5   8  14        0.50        0.98      1.06 o 
  -4   8  14        0.19       -0.84      0.84 o 
  -3   8  14       16.11       15.62      1.14 o 
  -2   8  14        0.03        2.04      0.92 o 
  -1   8  14       82.95       85.88      1.85 o 
   0   8  14       12.50       13.07      1.24 o 
   1   8  14       33.20       33.43      1.61 o 
   2   8  14        0.06        0.17      1.26 o 
   3   8  14       33.03       39.31      1.91 o 
  -9   9  14        0.83        0.34      1.62 o 
  -8   9  14       86.07       78.14      4.21 o 
  -7   9  14       32.05       36.04      1.73 o 
  -6   9  14      392.55      406.74      4.79 o 
  -5   9  14       11.85       13.75      1.51 o 
  -4   9  14       20.50       26.24      1.29 o 
  -3   9  14       75.53       83.40      2.95 o 
  -2   9  14      121.02      125.54      2.56 o 
  -1   9  14        0.01        0.32      1.02 o 
   0   9  14        5.54        4.98      1.16 o 
   1   9  14       16.84       19.99      1.57 o 
   2   9  14        2.30        0.70      1.33 o 
  -8  10  14       14.36       15.12      1.79 o 
  -7  10  14       54.86       49.03      2.06 o 
  -6  10  14        2.77        3.04      1.33 o 
  -5  10  14       10.52       11.93      1.27 o 
  -4  10  14      170.30      179.06      2.89 o 
  -3  10  14       39.27       39.09      2.83 o 
  -2  10  14      119.69      124.34      2.40 o 
  -1  10  14        0.57       -0.24      1.29 o 
   0  10  14       38.43       52.00      2.20 o 
   1  10  14        2.26        2.35      1.43 o 
  -7  11  14       14.43       17.88      2.74 o 
  -6  11  14       90.41      103.76      5.22 o 
  -5  11  14       33.48       39.99      2.05 o 
  -4  11  14        9.38       13.10      1.97 o 
  -3  11  14       76.07       76.45      3.51 o 
  -2  11  14       32.24       39.45      2.28 o 
  -1  11  14        4.94        7.24      2.14 o 
   0  11  14        0.84        0.30      1.43 o 
  -5  12  14        7.40        8.55      1.80 o 
  -4  12  14       18.99       16.53      2.16 o 
  -3  12  14        0.89        2.30      3.11 o 
  -2  12  14        3.96        8.08      3.70 o 
 -12   1  15       12.73       12.98      1.90 o 
 -11   1  15        0.76        0.67      2.02 o 
 -10   1  15        0.00        2.86      1.67 o 
  -9   1  15        2.81        0.69      1.09 o 
  -8   1  15        0.19       -0.63      1.03 o 
  -7   1  15      104.15       96.98      2.14 o 
  -6   1  15       10.63        6.82      0.97 o 
  -5   1  15      111.28      114.93      1.93 o 
  -4   1  15      213.56      212.43      3.13 o 
  -3   1  15      212.72      217.54      2.58 o 
  -2   1  15       73.71       68.99      1.66 o 
  -1   1  15       67.33       68.87      1.76 o 
   0   1  15      112.40      112.74      2.04 o 
   1   1  15        3.25        0.28      0.94 o 
   2   1  15      190.10      204.65      2.46 o 
   3   1  15      146.29      147.40      2.45 o 
   4   1  15        0.04        0.68      1.17 o 
 -12   2  15       10.86       15.98      2.01 o 
 -11   2  15       39.99       53.71      2.14 o 
 -10   2  15       31.67       33.97      1.68 o 
  -9   2  15       14.30       15.49      2.06 o 
  -8   2  15        7.62        6.41      1.17 o 
  -7   2  15      259.71      258.89      3.56 o 
  -6   2  15       54.37       54.95      1.62 o 
  -5   2  15       71.19       69.20      2.91 o 
  -4   2  15        0.21       -0.89      0.89 o 
  -3   2  15       44.98       44.88      1.49 o 
  -2   2  15      330.80      326.15      4.59 o 
  -1   2  15       85.60       87.01      1.82 o 
   0   2  15        6.84        4.04      0.97 o 
   1   2  15       56.61       62.29      1.49 o 
   2   2  15       40.34       32.90      1.19 o 
   3   2  15        0.10        0.57      0.91 o 
   4   2  15       51.47       54.12      1.95 o 
 -12   3  15       23.76       25.92      2.14 o 
 -11   3  15        0.94        0.67      1.29 o 
 -10   3  15       10.03       10.70      1.97 o 
  -9   3  15       89.55       83.76      2.26 o 
  -8   3  15       20.27       23.88      1.42 o 
  -7   3  15      118.19      114.29      4.24 o 
  -6   3  15        8.07        5.55      0.96 o 
  -5   3  15      477.62      464.69      5.19 o 
  -4   3  15       58.83       54.08      1.80 o 
  -3   3  15        1.20        0.03      0.93 o 
  -2   3  15      211.24      194.54      2.54 o 
  -1   3  15       41.31       34.80      1.32 o 
   0   3  15      168.67      175.80      2.15 o 
   1   3  15        2.39        3.49      0.94 o 
   2   3  15        7.53        9.85      1.02 o 
   3   3  15       82.69       84.97      2.01 o 
   4   3  15       13.86        8.16      1.54 o 
 -12   4  15        3.27        2.02      2.36 o 
 -11   4  15        5.33        5.03      2.86 o 
 -10   4  15       47.60       39.29      2.25 o 
  -9   4  15        0.66        0.20      1.13 o 
  -8   4  15      144.43      147.15      2.77 o 
  -7   4  15        1.65        0.85      1.06 o 
  -6   4  15       17.05       14.41      1.18 o 
  -5   4  15        4.52        5.31      1.07 o 
  -4   4  15      148.80      146.66      2.61 o 
  -3   4  15       52.34       51.36      1.56 o 
  -2   4  15       37.10       38.47      1.37 o 
  -1   4  15      106.96      107.60      1.74 o 
   0   4  15       41.85       39.09      1.36 o 
   1   4  15       42.55       47.74      1.49 o 
   2   4  15        9.97        6.71      1.16 o 
   3   4  15       73.26       84.16      2.30 o 
   4   4  15       30.23       36.25      1.91 o 
 -11   5  15        0.22        0.49      1.77 o 
 -10   5  15        0.28       -1.53      1.53 o 
  -9   5  15       27.06       24.91      2.01 o 
  -8   5  15        0.62       -0.78      1.53 o 
  -7   5  15        4.83        6.96      1.85 o 
  -6   5  15       17.77       17.12      1.22 o 
  -5   5  15       15.12       13.23      1.02 o 
  -4   5  15      344.83      346.32      3.42 o 
  -3   5  15       31.07       31.42      1.30 o 
  -2   5  15        3.13        1.11      0.91 o 
  -1   5  15        9.91       11.35      1.18 o 
   0   5  15        6.02        6.07      1.55 o 
   1   5  15       10.34        9.76      1.24 o 
   2   5  15      116.33      121.86      2.52 o 
   3   5  15        5.79        5.18      1.91 o 
 -11   6  15       23.73       22.01      2.25 o 
 -10   6  15        6.22        3.95      1.77 o 
  -9   6  15      165.02      175.92      6.40 o 
  -8   6  15        0.49        2.51      1.53 o 
  -7   6  15        5.45        1.68      1.53 o 
  -6   6  15       29.66       27.67      1.89 o 
  -5   6  15        4.26        4.04      1.18 o 
  -4   6  15        6.86        5.27      1.16 o 
  -3   6  15      143.93      144.53      2.20 o 
  -2   6  15       61.00       59.63      1.51 o 
  -1   6  15        3.19        1.93      1.11 o 
   0   6  15      105.47      101.30      2.18 o 
   1   6  15        5.51        5.08      1.25 o 
   2   6  15       47.75       48.12      2.43 o 
   3   6  15       26.97       27.94      1.79 o 
 -10   7  15        5.44        3.62      1.86 o 
  -9   7  15        5.15        7.64      1.77 o 
  -8   7  15       12.80        8.85      1.77 o 
  -7   7  15        2.73        0.91      1.53 o 
  -6   7  15       40.99       51.42      2.42 o 
  -5   7  15      115.39      118.08      2.42 o 
  -4   7  15        0.32       -0.95      0.95 o 
  -3   7  15       15.76       15.16      1.08 o 
  -2   7  15       10.73       13.62      1.10 o 
  -1   7  15       52.37       64.81      3.21 o 
   0   7  15       29.90       34.69      1.60 o 
   1   7  15       62.03       64.19      2.16 o 
   2   7  15        1.97        3.03      1.40 o 
 -10   8  15        1.81        3.70      1.90 o 
  -9   8  15      104.99      117.51      3.31 o 
  -8   8  15       17.85       16.80      1.86 o 
  -7   8  15       14.46       15.40      2.36 o 
  -6   8  15      127.85      134.04      3.31 o 
  -5   8  15        1.63        1.92      1.30 o 
  -4   8  15        5.76        5.73      0.96 o 
  -3   8  15       65.98       61.61      1.71 o 
  -2   8  15       23.92       19.47      1.44 o 
  -1   8  15      116.35      145.66      2.54 o 
   0   8  15        7.61        8.99      1.39 o 
   1   8  15       13.24       17.25      1.80 o 
   2   8  15       44.47       47.67      2.08 o 
  -9   9  15        0.50        0.59      1.86 o 
  -8   9  15      135.10      138.93      3.64 o 
  -7   9  15      113.65      115.35      2.74 o 
  -6   9  15       29.09       37.12      1.85 o 
  -5   9  15       31.53       33.85      2.24 o 
  -4   9  15        0.44        0.11      1.06 o 
  -3   9  15       70.99       72.22      2.01 o 
  -2   9  15        0.78       -1.06      1.29 o 
  -1   9  15       18.81       16.02      1.66 o 
   0   9  15       24.50       25.88      1.87 o 
   1   9  15        2.65        3.45      1.63 o 
  -8  10  15       71.21       77.11      2.86 o 
  -7  10  15        0.56       -1.34      1.34 o 
  -6  10  15       73.80       79.81      2.40 o 
  -5  10  15       28.59       37.10      1.89 o 
  -4  10  15       58.44       56.51      1.71 o 
  -3  10  15       67.56       76.23      2.17 o 
  -2  10  15        1.31        1.53      1.43 o 
  -1  10  15        0.90       -0.57      1.43 o 
   0  10  15       22.92       32.71      2.00 o 
  -6  11  15        4.21        3.87      1.97 o 
  -5  11  15        2.33        2.17      1.60 o 
  -4  11  15        0.82        1.81      1.45 o 
  -3  11  15       38.83       33.63      2.37 o 
  -2  11  15        2.59        2.22      2.01 o 
 -12   0  16       37.18       41.07      3.37 o 
 -11   0  16        0.00        0.34      2.36 o 
 -10   0  16       17.49       27.27      3.03 o 
  -9   0  16       17.14       15.49      2.69 o 
  -8   0  16        3.47        4.71      2.02 o 
  -7   0  16      139.36      125.41      3.48 o 
  -6   0  16       28.03       15.80      1.93 o 
  -5   0  16      108.50       95.20      2.23 o 
  -4   0  16       39.67       35.01      1.69 o 
  -3   0  16      609.82      653.61      6.89 o 
  -2   0  16        1.52        1.15      1.62 o 
  -1   0  16        6.77       10.29      1.86 o 
   0   0  16      288.00      285.12     10.77 o 
   1   0  16       25.92       23.03      1.92 o 
   2   0  16        5.91        1.32      1.59 o 
   3   0  16      126.59      131.56      3.51 o 
 -12   1  16       19.44       19.91      2.14 o 
 -11   1  16      214.28      236.02      7.24 o 
 -10   1  16       67.03       84.42      2.97 o 
  -9   1  16        0.13       -0.17      1.43 o 
  -8   1  16       27.61       21.96      1.48 o 
  -7   1  16       33.57       31.81      1.38 o 
  -6   1  16        0.13       -0.91      0.91 o 
  -5   1  16       78.64       83.61      1.81 o 
  -4   1  16       45.44       36.84      2.14 o 
  -3   1  16      174.50      172.55      2.43 o 
  -2   1  16       35.64       30.97      1.51 o 
  -1   1  16      236.44      243.98      2.91 o 
   0   1  16       35.29       26.69      1.32 o 
   1   1  16       57.63       49.27      1.79 o 
   2   1  16        2.95        4.17      1.18 o 
   3   1  16        1.22        0.60      1.15 o 
 -12   2  16       11.34       14.59      2.01 o 
 -11   2  16        1.90        1.68      1.67 o 
 -10   2  16        0.98        0.39      1.22 o 
  -9   2  16       56.45       54.58      3.26 o 
  -8   2  16        1.38        1.91      1.17 o 
  -7   2  16        0.51       -1.12      1.17 o 
  -6   2  16       91.33       78.50      1.77 o 
  -5   2  16      228.88      235.49      2.83 o 
  -4   2  16      196.98      191.86      2.60 o 
  -3   2  16      110.43      111.23      2.77 o 
  -2   2  16       49.80       54.77      1.66 o 
  -1   2  16       23.43       23.63      1.42 o 
   0   2  16       17.25       13.53      1.11 o 
   1   2  16        8.78        7.59      1.09 o 
   2   2  16       55.46       55.35      1.61 o 
   3   2  16       45.11       48.58      1.91 o 
 -11   3  16       40.27       39.24      2.82 o 
 -10   3  16       35.01       32.87      1.78 o 
  -9   3  16       77.73       83.01      2.33 o 
  -8   3  16       27.01       21.90      1.59 o 
  -7   3  16        6.25        3.40      1.22 o 
  -6   3  16       12.38       12.44      1.10 o 
  -5   3  16       36.64       37.83      1.43 o 
  -4   3  16        7.09        5.33      1.15 o 
  -3   3  16        1.27       -0.50      0.99 o 
  -2   3  16       45.05       43.73      1.63 o 
  -1   3  16       16.27       11.80      1.15 o 
   0   3  16        9.11        7.25      1.04 o 
   1   3  16       12.40       13.01      1.04 o 
   2   3  16      120.40      122.76      1.92 o 
   3   3  16       41.81       41.37      1.61 o 
 -11   4  16        0.03       -0.20      1.77 o 
 -10   4  16       24.72       19.65      2.01 o 
  -9   4  16        7.44       10.84      1.33 o 
  -8   4  16      154.69      159.75      2.90 o 
  -7   4  16       37.66       38.42      1.68 o 
  -6   4  16       44.38       40.72      1.65 o 
  -5   4  16      209.28      196.77      2.59 o 
  -4   4  16       20.34       18.84      1.15 o 
  -3   4  16      108.86      113.11      2.05 o 
  -2   4  16      255.62      255.34      3.01 o 
  -1   4  16       22.94       21.84      1.12 o 
   0   4  16       85.26       85.09      1.71 o 
   1   4  16        5.61        5.31      1.39 o 
   2   4  16       13.25       16.20      1.47 o 
   3   4  16        6.58        2.41      1.42 o 
 -11   5  16        4.38        4.38      1.77 o 
 -10   5  16        5.23        7.57      1.90 o 
  -9   5  16        0.05        1.06      2.02 o 
  -8   5  16       37.90       36.11      2.25 o 
  -7   5  16      133.39      130.50      3.45 o 
  -6   5  16        0.04        1.38      1.37 o 
  -5   5  16       20.80       23.25      1.48 o 
  -4   5  16       10.37       11.34      1.37 o 
  -3   5  16       99.18      106.46      2.62 o 
  -2   5  16        7.95        7.10      1.08 o 
  -1   5  16        4.08        4.30      1.05 o 
   0   5  16       27.57       31.75      1.61 o 
   1   5  16        1.27        2.18      1.37 o 
   2   5  16       69.22       66.29      2.42 o 
 -10   6  16       13.37       10.98      2.02 o 
  -9   6  16       39.38       41.95      4.71 o 
  -8   6  16        7.35        8.31      2.86 o 
  -7   6  16       27.53       31.60      3.03 o 
  -6   6  16        0.11       -0.32      1.26 o 
  -5   6  16       59.98       65.79      2.12 o 
  -4   6  16        4.58        7.43      1.28 o 
  -3   6  16        6.60        8.00      1.10 o 
  -2   6  16       30.03       30.34      1.34 o 
  -1   6  16        7.62        5.74      1.24 o 
   0   6  16      103.13      107.04      2.53 o 
   1   6  16        2.23        0.50      1.39 o 
   2   6  16       72.54       81.63      2.54 o 
 -10   7  16       39.29       39.67      2.49 o 
  -9   7  16        2.51        0.13      2.02 o 
  -8   7  16        0.30       -1.62      1.62 o 
  -7   7  16        0.75        0.00      1.62 o 
  -6   7  16       52.41       53.54      3.17 o 
  -5   7  16       19.07       21.25      1.46 o 
  -4   7  16       12.21       11.04      1.21 o 
  -3   7  16        0.38        1.37      0.95 o 
  -2   7  16       64.87       67.62      1.80 o 
  -1   7  16       21.41       23.94      1.61 o 
   0   7  16       36.33       41.22      1.91 o 
   1   7  16        0.52        0.13      1.37 o 
  -9   8  16       14.48       12.92      2.19 o 
  -8   8  16        1.45        1.81      1.86 o 
  -7   8  16        3.57        4.85      1.68 o 
  -6   8  16       14.53       18.92      1.71 o 
  -5   8  16       67.33       73.59      2.88 o 
  -4   8  16        4.40        5.53      1.25 o 
  -3   8  16       57.73       65.29      1.73 o 
  -2   8  16        0.01       -0.36      1.23 o 
  -1   8  16       77.76       93.93      2.42 o 
   0   8  16        7.60        7.55      1.46 o 
   1   8  16        1.39       -2.11      2.25 o 
  -8   9  16       18.65       16.91      2.52 o 
  -7   9  16       24.53       19.39      1.73 o 
  -6   9  16      182.49      177.89      4.18 o 
  -5   9  16       75.30       83.10      2.30 o 
  -4   9  16       26.73       22.47      1.46 o 
  -3   9  16      120.68      138.27      2.96 o 
  -2   9  16        8.35        6.63      1.63 o 
  -1   9  16        1.44       -0.42      1.57 o 
  -6  10  16        1.46        4.98      2.36 o 
  -5  10  16        0.09        0.00      1.48 o 
  -4  10  16       96.09       84.91      2.17 o 
  -3  10  16       29.13       28.25      1.87 o 
  -2  10  16        1.94        1.35      1.46 o 
 -11   1  17        6.60        8.15      2.19 o 
 -10   1  17       64.88       65.71      2.86 o 
  -9   1  17       11.80       12.16      1.90 o 
  -8   1  17       23.03       23.34      2.52 o 
  -7   1  17      235.33      240.67      3.52 o 
  -6   1  17      221.06      229.83      3.41 o 
  -5   1  17       76.56       77.90      1.82 o 
  -4   1  17       86.10       87.56      1.87 o 
  -3   1  17        0.24       -0.19      1.01 o 
  -2   1  17      272.55      275.63      3.17 o 
  -1   1  17       57.33       63.35      2.11 o 
   0   1  17        2.99        0.32      1.18 o 
   1   1  17        2.08        1.51      1.17 o 
   2   1  17        9.05        9.24      1.40 o 
 -11   2  17        9.32       13.99      2.19 o 
 -10   2  17       24.08       23.12      1.90 o 
  -9   2  17       76.20       86.03      2.33 o 
  -8   2  17       67.96       64.01      2.21 o 
  -7   2  17       25.33       16.51      1.19 o 
  -6   2  17        2.77        2.37      1.04 o 
  -5   2  17      110.84      109.06      2.19 o 
  -4   2  17        1.45       -0.61      1.01 o 
  -3   2  17       79.15       85.74      2.14 o 
  -2   2  17        2.21        1.84      1.43 o 
  -1   2  17        2.18        0.40      1.08 o 
   0   2  17       42.93       41.31      1.48 o 
   1   2  17        3.86        1.08      1.10 o 
   2   2  17       63.01       58.79      2.06 o 
 -11   3  17       30.41       32.99      3.37 o 
 -10   3  17        5.94        4.32      1.41 o 
  -9   3  17        0.21       -0.74      1.29 o 
  -8   3  17        3.01        1.61      1.29 o 
  -7   3  17        4.18        2.18      1.51 o 
  -6   3  17      136.55      142.69      2.33 o 
  -5   3  17      200.59      203.94      2.73 o 
  -4   3  17       37.08       34.83      1.43 o 
  -3   3  17      398.74      420.81      5.35 o 
  -2   3  17       21.40       21.07      1.28 o 
  -1   3  17       35.98       36.58      1.73 o 
   0   3  17       50.23       46.18      2.08 o 
   1   3  17        0.56        0.50      1.06 o 
   2   3  17       40.98       41.16      1.77 o 
 -10   4  17        0.00       -1.67      1.67 o 
  -9   4  17       86.18       98.88      3.21 o 
  -8   4  17       61.89       59.18      2.12 o 
  -7   4  17       64.88       60.44      2.26 o 
  -6   4  17      106.03      114.71      2.13 o 
  -5   4  17       98.40       95.72      2.30 o 
  -4   4  17       26.87       27.82      1.59 o 
  -3   4  17        6.01        5.53      1.10 o 
  -2   4  17       55.72       54.48      1.77 o 
  -1   4  17        7.47        6.61      1.13 o 
   0   4  17        3.91        2.77      1.39 o 
   1   4  17        2.47        1.47      1.24 o 
   2   4  17       50.46       54.71      1.85 o 
 -10   5  17       34.36       37.95      3.03 o 
  -9   5  17       35.82       32.55      2.25 o 
  -8   5  17       12.40       14.10      2.02 o 
  -7   5  17        0.17       -0.70      1.53 o 
  -6   5  17       14.70       10.63      1.41 o 
  -5   5  17       45.56       46.00      2.48 o 
  -4   5  17       35.19       36.80      1.74 o 
  -3   5  17       23.82       21.68      1.70 o 
  -2   5  17       57.40       57.00      1.98 o 
  -1   5  17       59.51       61.87      2.67 o 
   0   5  17       16.88       18.62      1.43 o 
   1   5  17       13.14        9.97      1.39 o 
  -9   6  17        9.92        8.24      2.01 o 
  -8   6  17       78.78       86.45      4.71 o 
  -7   6  17       64.49       73.38      2.97 o 
  -6   6  17       22.62       22.78      1.57 o 
  -5   6  17       60.78       56.00      2.08 o 
  -4   6  17        0.07        0.36      1.16 o 
  -3   6  17        7.93        7.35      1.29 o 
  -2   6  17       14.03       12.27      1.27 o 
  -1   6  17       43.01       55.84      1.92 o 
   0   6  17       44.92       44.64      1.74 o 
   1   6  17       21.67       24.83      1.79 o 
  -9   7  17        6.55        6.00      2.01 o 
  -8   7  17       95.32      108.45      4.21 o 
  -7   7  17       20.33       23.20      2.10 o 
  -6   7  17       59.02       66.95      2.47 o 
  -5   7  17       53.75       61.00      2.52 o 
  -4   7  17       19.80       20.25      1.53 o 
  -3   7  17       13.78       17.49      1.57 o 
  -2   7  17        3.41        4.51      1.30 o 
  -1   7  17       41.09       42.05      1.74 o 
   0   7  17      112.41      127.14      3.03 o 
  -8   8  17       50.22       43.00      2.59 o 
  -7   8  17        0.77        0.42      2.02 o 
  -6   8  17       83.57       84.83      2.77 o 
  -5   8  17        0.49        0.19      1.44 o 
  -4   8  17       46.58       51.00      2.04 o 
  -3   8  17        1.71        1.43      1.37 o 
  -2   8  17       29.43       33.31      1.59 o 
  -1   8  17       10.53        5.00      1.46 o 
  -6   9  17       51.08       51.25      2.68 o 
  -5   9  17       28.13       29.75      2.24 o 
  -4   9  17       40.30       43.86      3.51 o 
  -3   9  17        2.14        0.94      1.43 o 
 -10   0  18       54.07       56.22      4.04 o 
  -9   0  18       13.89       18.18      2.69 o 
  -8   0  18        4.82        7.07      2.36 o 
  -7   0  18       89.67       90.66      3.48 o 
  -6   0  18      202.29      201.22      4.53 o 
  -5   0  18       93.97       93.17      3.30 o 
  -4   0  18       69.19       73.60      3.15 o 
  -3   0  18       21.63       24.85      2.18 o 
  -2   0  18       56.40       60.43      2.99 o 
  -1   0  18      425.55      438.73      7.28 o 
   0   0  18      152.84      150.94      4.21 o 
   1   0  18        9.20       11.28      2.18 o 
 -10   1  18        5.22        5.55      1.90 o 
  -9   1  18       40.31       55.99      2.73 o 
  -8   1  18        9.39       12.17      3.03 o 
  -7   1  18       17.83       14.57      1.48 o 
  -6   1  18        7.65        8.09      1.37 o 
  -5   1  18      141.35      142.22      2.80 o 
  -4   1  18       67.21       62.27      2.13 o 
  -3   1  18      158.29      153.02      4.32 o 
  -2   1  18      118.01      121.83      2.63 o 
  -1   1  18        4.85        3.05      1.34 o 
   0   1  18       20.95       21.73      2.14 o 
   1   1  18        3.01        2.52      1.65 o 
 -10   2  18        8.66       12.08      2.69 o 
  -9   2  18        0.00        0.21      1.68 o 
  -8   2  18       18.51       16.95      2.19 o 
  -7   2  18       10.40        7.33      1.20 o 
  -6   2  18      200.68      210.92      2.85 o 
  -5   2  18       25.38       20.84      1.34 o 
  -4   2  18       57.40       58.85      1.85 o 
  -3   2  18       10.18       10.57      1.50 o 
  -2   2  18        0.33       -1.19      1.36 o 
  -1   2  18       25.16       24.91      1.56 o 
   0   2  18       31.87       34.39      1.82 o 
   1   2  18        3.82        7.09      2.24 o 
 -10   3  18        7.56        8.70      1.85 o 
  -9   3  18       40.53       48.40      2.07 o 
  -8   3  18        6.09        5.61      1.36 o 
  -7   3  18        1.03        0.19      1.10 o 
  -6   3  18       14.62       21.16      1.29 o 
  -5   3  18        3.91        3.09      1.12 o 
  -4   3  18       21.16       20.61      1.34 o 
  -3   3  18       70.18       79.81      1.93 o 
  -2   3  18        1.24        1.07      1.10 o 
  -1   3  18       18.54       21.98      1.45 o 
   0   3  18        3.20        2.48      1.16 o 
   1   3  18        6.00        8.26      1.78 o 
 -10   4  18        7.91        7.26      1.90 o 
  -9   4  18       32.53       30.34      2.25 o 
  -8   4  18        1.35        1.57      1.77 o 
  -7   4  18        4.35        1.98      1.49 o 
  -6   4  18      159.07      172.42      2.67 o 
  -5   4  18       54.95       65.01      1.93 o 
  -4   4  18       12.01       13.34      1.21 o 
  -3   4  18        6.27        8.41      1.42 o 
  -2   4  18        3.08        0.43      1.32 o 
  -1   4  18        5.15        4.56      1.39 o 
   0   4  18        4.97        3.79      1.77 o 
  -9   5  18       91.24       95.39      3.37 o 
  -8   5  18       25.99       26.52      2.25 o 
  -7   5  18       17.44       20.44      2.86 o 
  -6   5  18        0.22        2.26      1.36 o 
  -5   5  18        0.73       -0.40      1.33 o 
  -4   5  18        1.31        0.65      1.29 o 
  -3   5  18        0.13       -1.28      1.28 o 
  -2   5  18       81.19       88.41      3.26 o 
  -1   5  18       43.27       43.65      2.03 o 
   0   5  18        0.37       -1.39      1.39 o 
  -8   6  18       74.88       69.21      3.70 o 
  -7   6  18       41.60       42.35      2.49 o 
  -6   6  18        0.01        0.79      1.33 o 
  -5   6  18      104.89      127.20      2.79 o 
  -4   6  18       28.00       30.47      1.74 o 
  -3   6  18        1.86        0.96      1.37 o 
  -2   6  18       40.54       45.01      1.97 o 
  -1   6  18        0.38        1.83      1.32 o 
  -7   7  18      140.39      149.68      4.04 o 
  -6   7  18        1.55        0.91      1.93 o 
  -5   7  18       40.17       43.60      2.24 o 
  -4   7  18        5.76        6.01      1.46 o 
  -3   7  18        5.40        6.03      1.46 o 
  -2   7  18       47.30       57.78      2.22 o 
  -5   8  18        7.13        8.53      1.51 o 
  -4   8  18        0.14       -0.67      3.37 o 
  -9   1  19       12.75        8.03      1.90 o 
  -8   1  19       65.23       66.23      2.86 o 
  -7   1  19       84.08       88.63      2.92 o 
  -6   1  19       20.22       21.48      1.66 o 
  -5   1  19       63.48       65.24      2.26 o 
  -4   1  19       30.99       31.63      2.14 o 
  -3   1  19        0.01       -1.32      1.32 o 
  -2   1  19       11.45       18.40      1.67 o 
  -1   1  19        0.45        0.02      1.60 o 
  -9   2  19        5.83        8.46      1.90 o 
  -8   2  19       10.11        9.76      1.90 o 
  -7   2  19       84.63       93.44      3.06 o 
  -6   2  19       52.40       55.62      2.48 o 
  -5   2  19        9.00        9.14      1.41 o 
  -4   2  19       22.94       21.97      1.65 o 
  -3   2  19       20.02       17.57      1.54 o 
  -2   2  19       94.31      106.85      2.64 o 
  -1   2  19       11.85       12.86      1.54 o 
  -9   3  19        0.62        4.24      1.77 o 
  -8   3  19        0.39        1.86      1.53 o 
  -7   3  19        7.69        9.73      1.48 o 
  -6   3  19       34.10       34.17      1.49 o 
  -5   3  19       11.53       14.55      1.27 o 
  -4   3  19        0.30        0.58      1.06 o 
  -3   3  19        3.03        2.54      1.18 o 
  -2   3  19       13.26       11.46      1.68 o 
  -1   3  19        9.43        8.32      1.83 o 
  -8   4  19        0.17       -0.79      1.77 o 
  -7   4  19        4.21        4.24      1.60 o 
  -6   4  19       15.16       18.70      1.62 o 
  -5   4  19        9.08        8.93      2.14 o 
  -4   4  19        2.39        1.39      1.32 o 
  -3   4  19        2.82        3.72      1.65 o 
  -2   4  19       84.58       85.22      4.42 o 
  -7   5  19       14.79       16.21      2.14 o 
  -6   5  19       25.76       30.52      1.83 o 
  -5   5  19       64.04       63.61      3.16 o 
  -4   5  19       54.59       56.50      2.25 o 
  -3   5  19       59.82       61.19      2.31 o 
  -2   5  19       21.75       21.54      1.76 o 
  -6   6  19        0.70       -1.36      1.36 o 
  -5   6  19        0.65        0.06      1.37 o 
  -4   6  19        0.38        1.99      1.41 o 
  -8   0  20        0.01        1.68      2.36 o 
  -7   0  20       36.88       45.97      2.91 o 
  -6   0  20        1.24        1.19      1.93 o 
  -5   0  20       25.72       20.23      2.35 o 
  -4   0  20        2.75        0.48      1.86 o 
  -3   0  20      104.59      106.48      3.79 o 
  -8   1  20        6.45        5.89      1.90 o 
  -7   1  20        9.08       13.56      1.94 o 
  -6   1  20       21.20       23.10      1.69 o 
  -5   1  20       14.21       15.58      1.87 o 
  -4   1  20        0.00       -1.37      1.37 o 
  -3   1  20       23.17       23.74      1.74 o 
  -7   2  20       94.43      120.36      2.79 o 
  -6   2  20       10.04        8.65      1.49 o 
  -5   2  20       19.38       17.84      1.56 o 
  -4   2  20       30.47       30.89      1.84 o 
  -3   2  20        6.40        5.78      1.44 o 
  -7   3  20        2.79        4.04      1.39 o 
  -6   3  20       41.87       45.20      2.48 o 
  -5   3  20        1.25        2.42      1.57 o 
  -4   3  20        1.50        2.40      1.42 o 
                                                 
